# Supplementary material for: Omecamtiv mecarbil and Mavacamten target the same myosin pocket despite opposite effects in heart contraction
Source: Nat Commun. 2024 Jun 7;15:4885. doi: 10.1038/s41467-024-47587-9 (PMC11161628; doi:10.1038/s41467-024-47587-9)
Supplement: Supplementary file 12 — Source data [file 41467_2024_47587_MOESM12_ESM.xlsx]

## Sheet: Figure 4a
	RMSD (Å)
Time (ns)	Apo	Mava	OM
0	1.65594e-05	0.438553	2.97979
0.1	0.000514108	0.438553	2.97979
0.2	1.64854	1.73321	4.00574
0.3	2.33481	3.43101	4.99722
0.4	2.27993	2.29649	5.15614
0.5	3.13287	3.41288	4.38095
0.6	3.76706	2.97403	4.63845
0.7	3.52666	3.81868	4.6455
0.8	2.31313	2.70948	5.02501
0.9	3.307	2.5464	4.48323
1	4.36699	3.58125	5.46441
1.1	3.11591	4.54709	3.91098
1.2	4.32536	4.56897	3.83901
1.3	4.75178	4.42929	4.7778
1.4	4.18278	2.69107	3.64912
1.5	4.86324	2.26999	4.28294
1.6	4.39321	3.09462	3.83062
1.7	2.88917	3.55744	5.26441
1.8	2.16501	2.57933	5.29093
1.9	2.85465	1.62939	4.67551
2	2.22123	1.8253	3.9592
2.1	3.43685	2.86206	4.34008
2.2	2.45599	3.42746	3.49093
2.3	2.10691	3.05458	3.848
2.4	3.38629	2.06713	4.46776
2.5	3.05508	2.52933	5.09017
2.6	4.23917	3.87019	5.2462
2.7	1.68809	3.36816	5.84871
2.8	2.26812	3.31193	5.98399
2.9	2.52377	3.83253	4.64688
3	1.84042	2.59474	3.72384
3.1	2.66655	1.81122	5.45739
3.2	2.36774	3.02202	4.98108
3.3	1.99974	3.31982	5.61591
3.4	1.35991	4.55663	4.4217
3.5	1.45478	4.25869	5.15827
3.6	1.94172	5.09149	4.69258
3.7	2.08091	3.05337	4.82536
3.8	2.02365	3.31806	5.75302
3.9	1.64137	2.2297	5.53095
4	2.365	4.52748	6.30947
4.1	1.48101	4.39431	6.18457
4.2	2.28045	3.27694	4.66739
4.3	1.4921	4.36239	5.5608
4.4	2.21397	5.04249	4.72625
4.5	1.99507	4.93394	4.7016
4.6	2.82933	4.08974	6.07623
4.7	2.00545	3.592	5.27395
4.8	2.02232	4.72866	5.72037
4.9	2.12659	3.95188	5.49129
5	2.81328	2.95386	5.8986
5.1	1.16633	2.69448	6.69471
5.2	2.20307	2.33245	6.40172
5.3	2.85969	3.49407	6.07774
5.4	1.92604	1.67592	6.45906
5.5	2.22834	3.61556	5.49841
5.6	2.84983	2.76314	5.61931
5.7	3.22927	2.40028	5.22814
5.8	2.12155	2.4778	5.23513
5.9	2.47235	2.2497	4.97082
6	3.6656	3.30465	6.19267
6.1	3.21043	2.09707	5.34254
6.2	2.30236	2.34887	4.76978
6.3	1.99548	2.43713	4.31851
6.4	1.21752	1.66852	3.38293
6.5	1.83923	1.99578	4.07487
6.6	1.71061	2.27889	4.9698
6.7	2.92988	3.21931	4.70169
6.8	2.30099	3.18558	4.11987
6.9	2.57847	2.57569	4.63615
7	1.71991	3.09708	4.52918
7.1	2.59931	1.8168	3.87887
7.2	1.72063	2.66503	3.56943
7.3	2.22744	2.94263	4.62615
7.4	1.96303	2.97989	4.21788
7.5	2.05328	1.93619	4.10252
7.6	2.61909	1.34722	4.45004
7.7	2.50281	2.86789	3.87261
7.8	3.01491	3.42143	4.44665
7.9	1.88964	1.82875	3.79732
8	2.38177	1.95015	5.41701
8.1	3.91502	1.91767	5.2289
8.2	2.54136	2.2378	4.99907
8.3	2.72697	2.16473	5.35564
8.4	2.58569	3.07962	5.2805
8.5	3.04859	3.16023	5.07312
8.6	3.03368	2.66829	4.79727
8.7	3.93755	2.3217	4.56452
8.8	3.67796	2.5582	4.20681
8.9	4.35366	3.22494	5.08186
9	2.68148	3.29063	5.49685
9.1	1.99797	1.564	4.40855
9.2	2.68423	2.40621	4.42983
9.3	2.44693	2.08237	4.49045
9.4	1.3642	1.90071	4.15782
9.5	1.81233	1.496	4.19497
9.6	2.09555	2.67742	4.06673
9.7	2.78816	3.4261	4.031
9.8	2.3921	3.65062	3.83411
9.9	2.21939	3.63338	4.00651
10	2.20522	3.94994	4.54801
10.1	3.6386	2.4211	5.0874
10.2	1.94614	2.73946	4.97038
10.3	2.52633	1.85513	4.82655
10.4	1.47356	2.83537	5.06897
10.5	2.74421	2.17202	4.58324
10.6	1.44448	1.89911	4.5824
10.7	1.7411	3.35303	4.56701
10.8	2.35233	3.00925	5.03906
10.9	1.33338	2.53992	5.10333
11	2.44815	3.6964	4.35596
11.1	3.34518	4.76058	4.90882
11.2	3.07688	3.52938	5.13928
11.3	3.88454	3.50595	4.78569
11.4	3.47892	2.31403	4.8312
11.5	2.95893	2.42854	5.17926
11.6	3.0939	2.45548	5.84315
11.7	3.45377	3.25466	5.1161
11.8	2.69863	4.0072	4.57171
11.9	2.839	3.0629	4.55915
12	3.89892	4.28047	4.23601
12.1	4.2053	2.88277	4.65392
12.2	3.23566	2.47341	5.37109
12.3	1.75941	3.50295	6.53771
12.4	2.09065	2.72077	5.35213
12.5	2.43087	3.85009	4.68148
12.6	1.69796	2.96343	5.2984
12.7	2.0257	2.63191	5.23348
12.8	3.30841	3.93593	5.3912
12.9	2.72565	3.36972	4.62732
13	2.41533	3.43556	3.56496
13.1	2.58248	2.63817	4.17073
13.2	3.89029	2.65965	4.23281
13.3	3.22641	2.74204	4.67031
13.4	2.61682	3.50083	6.38169
13.5	3.27095	3.54919	4.99009
13.6	2.77029	2.65064	5.67058
13.7	3.27951	2.71344	5.6551
13.8	3.02351	2.28257	5.58643
13.9	2.71796	3.73279	5.16981
14	2.40242	3.047	6.15389
14.1	1.99257	3.65001	5.45856
14.2	2.14155	2.99072	4.89134
14.3	2.36944	2.39681	5.31089
14.4	2.56696	2.49311	5.08143
14.5	2.8354	2.98238	5.36669
14.6	1.93621	1.89383	6.30042
14.7	2.7456	2.34634	5.57453
14.8	2.42977	2.55198	5.44508
14.9	1.8203	2.64724	5.99804
15	2.07821	2.01246	6.75569
15.1	2.54569	1.66406	5.79896
15.2	2.03453	3.77862	6.11748
15.3	2.31923	2.95706	6.03258
15.4	2.21921	4.92369	4.86082
15.5	3.04049	3.59721	4.7291
15.6	3.37582	3.83466	4.35459
15.7	2.01945	4.27764	5.52574
15.8	2.18114	4.37813	5.17022
15.9	2.64902	4.20429	6.09311
16	1.98666	2.96552	7.07944
16.1	2.59231	2.19642	5.24017
16.2	2.43299	3.85959	5.85001
16.3	2.11323	3.91885	6.50868
16.4	2.29137	3.87261	5.4965
16.5	4.16713	2.92171	5.38366
16.6	2.52159	2.64461	5.83044
16.7	2.78794	3.0162	6.5511
16.8	2.8178	3.77814	4.98741
16.9	3.43367	2.37885	5.17796
17	1.70717	2.27422	5.46913
17.1	2.23432	1.96698	5.73083
17.2	1.81245	1.83299	6.3712
17.3	2.16401	2.07078	5.26081
17.4	2.00609	1.84065	4.95592
17.5	1.91606	2.6973	4.97742
17.6	1.7058	2.46992	4.70831
17.7	1.74167	1.72052	4.48965
17.8	1.56421	2.45013	5.41978
17.9	2.07755	1.8896	4.20278
18	2.01288	2.31804	4.21735
18.1	2.21593	3.16641	4.5229
18.2	2.18598	3.10959	5.35282
18.3	1.52324	1.7586	5.63435
18.4	2.08786	2.8536	4.3836
18.5	2.10965	1.81415	4.91074
18.6	2.80185	1.81345	4.66749
18.7	3.27427	2.1799	4.25478
18.8	1.8833	2.10192	3.51994
18.9	2.02195	2.10652	3.47677
19	2.474	2.90394	4.73357
19.1	2.87648	3.19557	4.67835
19.2	2.67354	2.70455	3.82284
19.3	1.61256	2.60223	5.1012
19.4	2.38261	2.77868	3.43801
19.5	2.22081	3.73057	3.26789
19.6	2.21937	3.33336	3.90967
19.7	1.80275	3.73231	3.87359
19.8	1.85661	2.95902	4.40827
19.9	3.54852	3.2726	3.85859
20	2.80496	3.3336	4.52547
20.1	4.44512	3.17501	4.6598
20.2	3.30904	2.72415	4.596
20.3	3.14425	1.91562	5.1765
20.4	3.65216	3.7295	5.66811
20.5	2.99665	2.7058	5.1467
20.6	1.95112	1.67648	4.3363
20.7	2.06666	2.02491	5.36184
20.8	3.29638	2.00081	4.0522
20.9	2.54056	1.92227	3.37158
21	2.32732	2.39829	3.3085
21.1	1.79069	2.8021	3.91119
21.2	2.24296	2.833	4.42129
21.3	2.68396	2.47228	4.26412
21.4	2.28709	2.29941	4.56383
21.5	2.13121	2.90984	4.21586
21.6	2.65714	2.37628	4.92262
21.7	2.62432	2.56754	5.3044
21.8	4.35598	1.73834	5.47413
21.9	3.64357	2.09345	4.80774
22	2.96847	2.25334	4.7656
22.1	3.40234	2.31954	5.79977
22.2	3.15167	2.1845	4.88808
22.3	3.43047	2.39206	5.13132
22.4	3.42596	1.86807	6.15137
22.5	3.75784	3.24013	5.50297
22.6	4.03164	3.8748	5.38236
22.7	4.31664	2.65977	4.65778
22.8	4.04754	1.85482	5.60183
22.9	3.67211	2.16279	4.19374
23	4.02753	2.69122	4.60742
23.1	3.34284	3.30993	5.84034
23.2	4.36421	1.88918	5.33458
23.3	3.6627	2.07712	5.39066
23.4	4.07357	3.11296	5.27613
23.5	2.24587	2.05485	5.19767
23.6	1.85567	1.88149	5.38633
23.7	1.97189	1.80719	5.75578
23.8	2.25113	2.21562	6.24692
23.9	2.29575	2.34034	5.88588
24	4.32459	2.43367	8.26611
24.1	2.61779	3.11785	6.46058
24.2	3.22018	1.99866	6.05893
24.3	3.20772	2.48856	6.02323
24.4	3.57553	2.14234	5.12185
24.5	4.26266	2.19356	4.64671
24.6	4.20899	3.37141	4.58481
24.7	4.84124	3.29459	3.9915
24.8	4.09429	2.71645	4.46207
24.9	3.73624	2.52314	5.41061
25	3.07258	2.78463	4.5485
25.1	2.82697	3.44153	5.2882
25.2	3.71468	3.73766	4.33526
25.3	3.97088	3.40746	5.83691
25.4	2.81902	4.6381	7.14439
25.5	2.13642	4.0312	7.46138
25.6	3.09828	4.92738	5.77582
25.7	3.01161	2.59324	5.62515
25.8	2.98774	3.19229	4.8935
25.9	1.67843	3.54971	4.62441
26	2.60333	2.17917	5.25521
26.1	3.19191	3.80736	4.85173
26.2	2.9823	3.09154	4.11996
26.3	2.72077	2.46924	3.93173
26.4	2.91561	2.5991	3.35227
26.5	3.08326	1.94319	2.9979
26.6	2.05688	3.34775	3.14637
26.7	2.64342	3.01548	3.24122
26.8	4.11787	2.11766	3.43562
26.9	4.25925	2.82653	4.00237
27	4.02016	2.55161	4.47868
27.1	3.43367	3.11308	4.56442
27.2	3.15489	3.42803	3.13139
27.3	1.91266	2.09301	3.58249
27.4	1.57025	3.26057	3.94797
27.5	2.29531	2.28996	4.61797
27.6	1.66311	1.69423	4.13731
27.7	1.84877	2.30521	5.38023
27.8	2.03765	1.73926	4.79535
27.9	3.06694	2.68402	4.15428
28	3.88906	2.3821	3.33752
28.1	1.77334	3.0695	3.93055
28.2	2.03303	3.12298	3.7179
28.3	1.67757	2.26162	3.44634
28.4	1.61687	3.04734	3.41963
28.5	1.84498	3.29562	4.01045
28.6	2.53005	3.36052	4.26418
28.7	3.2004	2.37262	3.39079
28.8	1.53035	2.32522	4.04953
28.9	3.23681	2.58826	3.3146
29	1.80983	2.37295	3.03363
29.1	2.77402	2.32436	3.63305
29.2	1.27257	2.97795	4.15788
29.3	2.22959	3.46906	6.07551
29.4	2.28658	2.7018	4.10909
29.5	2.37882	3.30728	4.36622
29.6	3.07457	4.05409	4.47502
29.7	2.47075	2.75262	4.60294
29.8	2.17244	2.16717	4.94449
29.9	2.23508	3.32798	5.001
30	2.27143	2.75737	4.28523
30.1	3.92805	3.7658	4.58484
30.2	4.7276	2.81863	4.70409
30.3	4.48605	3.23916	3.60074
30.4	3.1067	3.89829	4.63462
30.5	2.79479	3.91885	3.91451
30.6	2.71347	3.33377	3.65651
30.7	4.07853	2.75026	4.38542
30.8	2.65446	2.36623	4.5285
30.9	2.1679	3.31669	4.02202
31	2.03481	3.31931	5.34748
31.1	2.52355	2.96812	4.52852
31.2	1.68225	3.77309	4.54453
31.3	3.07466	3.24817	6.56168
31.4	3.45389	2.04308	6.19309
31.5	2.57636	2.77774	4.26356
31.6	2.35159	3.7031	3.5612
31.7	2.16942	3.77796	3.87859
31.8	2.69653	3.78463	3.78129
31.9	3.18352	5.0001	5.04856
32	1.60187	3.98	5.1868
32.1	2.25702	2.14148	5.15796
32.2	1.99918	2.14015	4.95986
32.3	2.79489	3.16065	4.05211
32.4	1.76587	3.3963	5.00027
32.5	2.19735	2.79907	5.42226
32.6	2.54971	2.9069	4.64389
32.7	2.08507	2.35033	4.95552
32.8	1.96778	2.52545	4.51343
32.9	3.02505	3.09719	4.75512
33	2.54736	4.3973	4.68833
33.1	2.37974	5.26446	4.58142
33.2	2.63219	5.00508	3.53894
33.3	1.81757	3.76459	3.97529
33.4	2.09167	2.77616	5.20829
33.5	1.79824	2.99027	4.7349
33.6	1.35389	3.83942	4.34699
33.7	1.97545	2.93042	4.4046
33.8	1.77651	2.24664	5.69818
33.9	2.92763	3.14812	4.88648
34	1.89656	2.54833	5.46101
34.1	1.95335	2.6569	4.87982
34.2	1.28823	1.84712	4.06109
34.3	2.01038	3.22296	3.7783
34.4	1.75332	2.60174	4.73651
34.5	1.42754	3.4495	3.89872
34.6	2.09018	2.70308	4.66174
34.7	2.41678	1.97726	5.32853
34.8	1.53932	2.52775	4.32741
34.9	2.05484	3.12489	3.13853
35	2.41869	3.18368	4.38479
35.1	2.28812	2.87067	3.96705
35.2	2.28656	2.2846	3.30182
35.3	1.75747	2.40419	3.06183
35.4	1.97989	2.0713	4.57192
35.5	2.29253	3.89944	4.86558
35.6	1.8809	3.43281	5.09541
35.7	2.31236	3.42503	4.05959
35.8	2.57634	2.08658	4.64669
35.9	2.14494	3.68351	3.75755
36	1.81491	3.32067	4.81544
36.1	1.65337	3.05799	5.17835
36.2	1.4123	2.97718	5.33905
36.3	2.02482	2.18905	4.57507
36.4	2.54313	2.30309	4.79941
36.5	3.0852	2.45255	4.47775
36.6	3.50434	2.27785	4.12867
36.7	3.24099	2.12902	5.06825
36.8	1.91965	2.58954	4.2638
36.9	2.1657	2.11601	3.74129
37	2.47617	2.45812	4.714
37.1	1.5868	2.82658	4.31319
37.2	2.29108	2.46907	4.97152
37.3	2.61583	2.85661	4.81204
37.4	2.20233	3.34987	4.75997
37.5	1.32467	3.04759	3.71803
37.6	2.33117	3.52129	4.16329
37.7	1.87923	3.84811	4.78288
37.8	2.49692	3.47875	5.60888
37.9	2.1451	3.07302	4.53244
38	2.06752	3.21718	4.43783
38.1	3.05316	4.04313	4.84426
38.2	3.15539	3.69904	5.27435
38.3	3.69846	3.27777	4.26398
38.4	2.43177	3.08461	4.35657
38.5	3.1565	2.51396	3.59842
38.6	1.99312	2.69364	3.97518
38.7	2.24776	3.37579	4.14422
38.8	2.47997	3.0157	4.45725
38.9	2.58288	3.08258	4.22791
39	2.7512	2.54648	4.61334
39.1	2.54197	3.02065	4.43761
39.2	2.03626	4.03094	3.67041
39.3	2.84346	2.14329	4.57762
39.4	2.88727	2.54109	6.04561
39.5	2.57648	2.00264	5.11099
39.6	2.57464	1.818	6.61915
39.7	2.969	1.92053	7.17959
39.8	2.01912	1.9025	5.59018
39.9	2.58725	1.90851	6.06789
40	3.55892	2.14048	4.72696
40.1	3.30182	1.91789	4.21309
40.2	4.60969	1.9216	3.93488
40.3	2.44672	2.42298	3.55503
40.4	2.48333	2.39367	4.15887
40.5	2.23832	3.12417	3.92958
40.6	1.97182	3.65579	4.13031
40.7	1.90219	2.49772	4.66145
40.8	2.59255	3.2625	4.39617
40.9	1.54768	2.45578	4.95914
41	1.65618	2.30625	4.24535
41.1	3.2086	2.45709	5.40076
41.2	2.63423	2.6349	5.4594
41.3	2.5681	2.62198	5.18395
41.4	3.3542	3.30331	4.344
41.5	3.42485	3.75751	4.8583
41.6	3.35005	4.35277	4.85844
41.7	4.0145	3.48573	4.39286
41.8	3.80872	2.85188	4.16937
41.9	3.25113	2.6046	5.19839
42	3.42773	3.11852	4.67886
42.1	2.04139	4.00607	4.98867
42.2	2.85258	4.74585	5.54919
42.3	3.35779	4.6741	5.29593
42.4	3.02503	2.92659	6.03614
42.5	4.52272	3.44155	5.46753
42.6	2.70794	3.76283	5.70109
42.7	1.95195	3.57116	4.6882
42.8	5.05802	5.59581	4.05694
42.9	3.1855	4.86345	5.17866
43	2.63323	3.91922	6.78404
43.1	4.22756	2.72689	5.8626
43.2	3.69397	3.70103	5.53359
43.3	2.44207	3.9977	4.55495
43.4	2.22446	4.65108	4.69931
43.5	2.89133	3.46339	5.45476
43.6	2.45028	3.63243	4.74257
43.7	3.8058	2.96318	4.4258
43.8	2.84144	3.5946	3.64558
43.9	3.09604	2.68926	4.01275
44	3.45936	2.39662	4.0838
44.1	2.2995	2.73853	4.45888
44.2	3.38118	3.2528	3.95862
44.3	1.80944	3.1573	3.37643
44.4	1.975	3.51668	4.51654
44.5	1.62247	1.82248	4.42744
44.6	2.05065	1.66881	4.21703
44.7	1.98381	2.12839	4.49011
44.8	1.87237	2.01743	4.82148
44.9	1.99355	2.86338	3.8924
45	2.17097	1.6984	3.82611
45.1	4.08276	1.93904	4.78143
45.2	3.1515	2.82282	4.70197
45.3	3.36862	3.57784	5.26518
45.4	2.99663	3.45716	5.21907
45.5	1.8876	2.2943	4.7801
45.6	2.42125	3.07278	4.5604
45.7	1.94031	3.44429	4.81934
45.8	2.54685	2.70276	5.14474
45.9	2.02239	2.73183	4.55956
46	2.42249	3.74366	4.26437
46.1	3.11491	4.32586	4.75593
46.2	2.97757	3.37303	4.19439
46.3	3.72433	3.76566	4.87312
46.4	2.25853	3.01941	4.95119
46.5	2.63396	4.55921	4.27174
46.6	2.44598	3.07137	4.33583
46.7	2.50178	3.90522	4.14252
46.8	2.55388	4.75716	5.03876
46.9	4.27919	3.62625	4.98537
47	3.19465	3.78633	4.20876
47.1	3.58875	4.64335	3.56245
47.2	3.88109	4.43671	4.24125
47.3	3.54658	4.82462	3.65898
47.4	3.35023	6.10498	4.06379
47.5	3.22531	4.47589	5.03957
47.6	2.85626	4.08844	5.17843
47.7	2.64376	4.21112	4.34196
47.8	3.14446	3.64974	5.07574
47.9	2.63216	2.98605	5.22954
48	3.96402	2.80789	5.12987
48.1	3.76444	2.30119	4.68807
48.2	3.22624	2.59323	5.07728
48.3	3.8015	2.37668	4.09156
48.4	3.18309	3.87802	3.48602
48.5	2.96597	3.24753	4.00611
48.6	3.56325	3.68903	4.80811
48.7	3.07771	2.12382	5.14616
48.8	3.6963	3.2609	6.25229
48.9	3.88812	4.07305	5.99909
49	4.53885	2.4954	5.70595
49.1	2.94962	2.21938	4.83495
49.2	3.39768	3.40139	4.01415
49.3	3.45842	2.39041	4.83775
49.4	5.5977	2.64078	6.10929
49.5	3.8647	3.15321	6.05384
49.6	3.82551	3.79787	4.92438
49.7	3.54401	3.98331	6.36926
49.8	3.22234	3.24797	6.02747
49.9	3.19129	4.27789	5.89645
50	3.851	2.79623	6.13267
50.1	3.74033	3.56387	5.98181
50.2	3.89775	2.53901	4.69816
50.3	3.58105	3.75665	6.38199
50.4	3.24159	4.9111	7.03095
50.5	3.41684	3.48751	6.79498
50.6	3.21138	3.14951	6.42146
50.7	4.43145	4.59983	5.96877
50.8	3.76983	4.51145	5.15874
50.9	3.48153	3.31415	5.021
51	3.76749	3.26901	5.37298
51.1	4.06337	3.43314	6.68155
51.2	5.00948	2.96197	6.70941
51.3	3.93777	3.93546	5.12337
51.4	3.0588	2.40154	4.62399
51.5	2.87267	2.80398	5.96791
51.6	3.35593	2.44993	4.52207
51.7	3.12401	1.68203	4.63212
51.8	3.21695	2.40324	5.69883
51.9	3.18	3.38552	5.03317
52	3.3721	2.72758	4.58834
52.1	2.81136	2.99615	4.23791
52.2	3.13584	2.89709	5.29675
52.3	2.73953	2.58589	4.55063
52.4	3.57067	2.60255	5.76923
52.5	4.48951	1.82064	5.54363
52.6	4.11678	2.37726	5.68732
52.7	3.41728	1.50271	6.00563
52.8	4.30209	1.058	5.34445
52.9	3.01105	2.33488	5.88391
53	4.91174	3.33354	4.86126
53.1	4.13663	1.46129	3.94209
53.2	4.32255	1.62833	4.94107
53.3	3.09444	2.5251	4.37866
53.4	2.62433	2.29471	5.41615
53.5	2.84653	2.1001	5.81289
53.6	3.12496	3.68559	5.73117
53.7	3.70814	3.39165	5.16119
53.8	3.20518	4.70307	4.87926
53.9	2.61768	5.21016	5.17253
54	2.42439	4.62997	4.89804
54.1	2.98366	5.37537	4.37847
54.2	2.77213	5.55203	4.15474
54.3	4.00964	4.76884	5.72518
54.4	2.7774	5.65078	5.22178
54.5	3.07541	5.89449	5.16387
54.6	3.21575	5.06425	5.97942
54.7	3.64461	4.07401	5.38499
54.8	3.14788	3.78756	5.50799
54.9	4.21671	3.35131	4.90571
55	3.46073	4.0127	6.90082
55.1	3.25996	3.82333	5.30336
55.2	2.33884	3.63304	5.09612
55.3	4.09069	3.83641	4.3001
55.4	5.08174	3.32888	4.53137
55.5	7.07877	4.14666	4.18444
55.6	7.19943	3.51479	4.7793
55.7	6.45148	2.85037	5.05543
55.8	6.23764	3.37704	4.78318
55.9	6.51345	3.56623	5.43972
56	7.38381	3.64271	4.75779
56.1	5.97082	3.95192	4.48015
56.2	5.82528	4.73098	5.27388
56.3	6.09068	4.68427	4.24979
56.4	5.04379	4.29907	4.97771
56.5	5.50302	5.17834	5.36152
56.6	4.56209	3.29421	4.26706
56.7	6.56092	3.47793	4.8015
56.8	6.97064	3.35493	4.65885
56.9	5.51214	3.11184	4.3009
57	4.54562	4.01872	3.3142
57.1	6.32536	2.51259	4.01501
57.2	4.53974	3.78449	3.28042
57.3	3.96978	2.37139	4.04816
57.4	5.26318	2.65858	4.06978
57.5	5.73146	3.55383	4.20594
57.6	4.16072	3.12194	2.83105
57.7	4.1987	3.75146	3.26212
57.8	4.89374	3.79562	2.99186
57.9	4.83528	2.86538	2.70359
58	5.14953	3.64571	3.18347
58.1	3.87409	2.42979	4.08408
58.2	4.66285	2.6641	3.25983
58.3	4.56488	3.24685	3.09238
58.4	4.57843	1.89731	3.96904
58.5	3.5265	2.26567	3.13504
58.6	3.43236	3.08575	3.51207
58.7	4.45288	2.50424	2.95368
58.8	3.62849	2.32921	3.52225
58.9	3.55694	2.96405	3.42325
59	3.7227	3.09698	2.84769
59.1	3.04966	2.63744	2.91075
59.2	2.94747	3.72213	3.96229
59.3	3.0201	2.63902	3.68063
59.4	3.81111	3.48429	3.74191
59.5	3.03289	4.98459	4.67637
59.6	3.94072	3.70878	4.17305
59.7	4.90279	3.91758	4.89482
59.8	4.87658	3.59405	4.03911
59.9	3.82614	3.75746	5.20102
60	2.86746	2.37187	3.88439
60.1	4.26871	3.34678	4.39258
60.2	4.43303	3.73395	4.60595
60.3	3.59538	3.06317	5.01506
60.4	4.25083	2.94928	3.94941
60.5	3.4516	2.3719	3.86458
60.6	2.54963	2.23193	3.42727
60.7	3.75304	3.26285	3.82916
60.8	4.14568	3.19523	4.4463
60.9	4.72451	3.10918	3.07727
61	4.43586	3.01967	4.72295
61.1	5.06563	2.66634	4.00472
61.2	5.00581	2.38512	3.82024
61.3	4.72084	2.21614	2.93393
61.4	2.95861	3.33393	4.15023
61.5	3.98025	3.49624	3.87311
61.6	4.13573	3.92416	3.12779
61.7	3.56609	3.12451	2.76282
61.8	2.64489	3.60498	2.48769
61.9	3.57276	3.3358	2.23304
62	4.79426	3.88832	3.38898
62.1	4.71681	3.18232	5.16767
62.2	4.47708	3.83644	4.44613
62.3	5.01164	4.82557	4.63169
62.4	4.37505	5.06207	5.40667
62.5	3.57918	4.12099	4.38037
62.6	3.44012	2.61638	3.69401
62.7	2.52513	2.22821	3.36537
62.8	2.66384	4.80096	5.00985
62.9	2.32734	3.20565	3.67724
63	2.61857	3.03409	3.04258
63.1	3.09014	3.8675	3.21792
63.2	3.71106	4.72033	3.5437
63.3	3.77724	3.00267	3.27498
63.4	3.3749	3.02336	3.72199
63.5	2.97169	4.12032	3.1361
63.6	3.2514	4.77357	3.31065
63.7	2.24532	3.11175	3.64981
63.8	3.29805	4.87157	2.70962
63.9	3.05989	3.18838	3.37546
64	2.95506	3.41319	3.35076
64.1	2.88641	2.54686	3.43514
64.2	2.87655	1.89118	3.4959
64.3	3.58195	1.57844	3.96996
64.4	3.61627	1.26762	3.48664
64.5	3.83942	2.08905	3.52479
64.6	3.62424	2.43214	4.08764
64.7	2.97156	3.1624	3.56839
64.8	2.77815	3.07129	5.05819
64.9	2.92038	2.61518	4.63172
65	3.44058	3.06924	3.11071
65.1	2.41225	3.43178	3.01779
65.2	3.05475	2.38616	3.05755
65.3	2.91375	2.1852	2.72012
65.4	3.87518	2.26173	3.23725
65.5	3.00644	1.87052	3.05336
65.6	3.39375	2.79166	3.81682
65.7	2.68188	3.21523	4.7456
65.8	2.97916	1.86122	4.96516
65.9	2.3742	2.11007	4.65099
66	3.42925	1.38812	4.47978
66.1	3.10923	1.31994	5.00674
66.2	2.46728	2.015	4.64015
66.3	2.54108	2.42512	2.80821
66.4	2.64803	3.00107	4.06058
66.5	2.59153	2.89861	4.61836
66.6	3.41629	3.48807	5.29949
66.7	2.70561	4.44361	3.98081
66.8	2.47077	4.208	3.13951
66.9	3.35074	3.17548	3.76852
67	4.57153	3.68004	3.66914
67.1	2.7284	5.5124	3.74458
67.2	3.72909	2.51555	3.52962
67.3	3.91792	2.57965	3.89811
67.4	3.38604	2.82697	3.79465
67.5	2.69097	3.65744	2.94683
67.6	2.7948	2.97352	3.03931
67.7	3.14571	4.04666	2.78994
67.8	2.36664	4.02536	3.87234
67.9	3.76959	4.00257	3.32024
68	3.55056	4.15094	4.38762
68.1	2.67003	2.79387	3.77882
68.2	3.49421	3.50277	4.7052
68.3	4.0996	3.80821	5.07333
68.4	3.18758	3.70013	4.7529
68.5	2.85441	3.22393	5.11145
68.6	3.51106	3.03573	5.52169
68.7	3.32347	2.59168	4.69021
68.8	3.77294	2.40994	5.19609
68.9	3.43187	2.53226	4.28668
69	3.22167	2.28342	3.87559
69.1	3.24665	2.63571	4.00762
69.2	2.75813	3.61174	2.95225
69.3	2.66626	2.72196	3.71855
69.4	2.68196	3.16894	3.64481
69.5	3.14371	3.10645	4.5338
69.6	2.91704	3.70126	4.18454
69.7	2.70778	2.42915	4.2688
69.8	2.21331	3.20043	3.88349
69.9	2.28814	2.75239	3.80475
70	3.84125	4.33837	3.77782
70.1	3.348	3.06548	3.74582
70.2	2.56417	2.52523	3.54749
70.3	2.88723	2.7891	3.36016
70.4	2.28319	2.54772	3.2757
70.5	2.47404	2.47178	3.30341
70.6	3.18785	3.32701	2.99837
70.7	3.96545	2.82616	3.78824
70.8	3.81076	3.3935	3.72455
70.9	2.76462	3.28688	4.06211
71	3.56202	3.19648	4.58352
71.1	4.50596	3.34605	3.89716
71.2	3.81923	3.08411	3.83501
71.3	3.41973	3.01347	3.63575
71.4	3.40056	2.61149	3.51262
71.5	2.96961	2.75616	3.85298
71.6	3.11559	2.03046	4.58147
71.7	3.3786	1.73224	4.82876
71.8	3.30346	3.16277	4.47704
71.9	3.53119	1.56734	2.82063
72	2.69657	1.53472	3.54597
72.1	3.67683	1.63337	5.23652
72.2	4.02525	1.61821	5.64957
72.3	3.14813	1.73129	4.19253
72.4	2.76283	2.70192	4.33646
72.5	2.71293	3.95044	4.79274
72.6	2.55649	4.33042	4.57641
72.7	4.19564	3.39019	4.84043
72.8	4.00754	3.66117	4.40439
72.9	3.14213	3.4608	3.51264
73	3.11477	3.7508	3.19747
73.1	3.17986	3.52494	3.02188
73.2	3.10855	2.46125	4.61618
73.3	3.10743	2.48901	3.36936
73.4	2.297	2.94301	3.63571
73.5	2.51096	2.97994	3.44239
73.6	2.9038	2.40967	3.24233
73.7	3.01796	3.323	4.82453
73.8	2.8652	3.05849	4.08024
73.9	2.49935	3.67278	3.19667
74	2.68323	2.65634	4.34667
74.1	2.60451	3.00119	5.24061
74.2	2.48649	3.36972	5.57191
74.3	3.14711	2.21246	5.00259
74.4	2.59913	3.40504	4.34833
74.5	2.31601	4.58005	3.37897
74.6	3.07532	3.81123	4.29536
74.7	4.7869	3.64814	5.11065
74.8	4.71349	3.38748	5.08417
74.9	4.26548	3.69898	4.05422
75	4.64447	5.04939	4.59607
75.1	3.91129	6.24656	4.30383
75.2	3.63707	4.47367	5.20708
75.3	3.39048	3.98209	4.14111
75.4	2.8866	3.27605	5.47888
75.5	2.68634	2.26471	4.28662
75.6	2.68396	2.27223	3.0537
75.7	2.56424	2.70147	3.7362
75.8	3.51812	2.14438	3.58894
75.9	4.22961	2.85389	3.92924
76	3.08387	2.64714	4.2912
76.1	5.10251	4.1887	3.82239
76.2	4.88876	4.3818	4.33289
76.3	4.9913	5.60294	5.21461
76.4	3.97113	3.91426	5.01486
76.5	5.35024	3.93998	3.84488
76.6	5.20337	4.5034	3.38318
76.7	5.11328	3.26628	3.69014
76.8	4.60887	3.17129	3.51754
76.9	4.39055	2.97551	4.15818
77	4.61675	2.82445	4.00333
77.1	5.1175	2.19928	4.04318
77.2	5.52387	1.83436	4.52436
77.3	4.74137	2.52564	4.67111
77.4	5.71392	2.32249	4.13625
77.5	4.84516	2.11705	4.11736
77.6	4.1536	2.70803	3.52691
77.7	6.49035	3.23042	3.45763
77.8	6.38817	4.02923	4.52288
77.9	5.85729	4.27941	4.25474
78	5.87171	3.43368	5.11488
78.1	5.18999	2.41335	4.71466
78.2	4.40555	1.68524	4.68666
78.3	4.28446	1.5678	4.262
78.4	5.32057	2.43827	5.14957
78.5	5.73746	2.64238	3.80249
78.6	5.26316	2.22116	3.96673
78.7	4.94805	1.68418	4.28416
78.8	4.01616	2.87747	5.64549
78.9	4.31901	1.88382	5.28593
79	5.42403	2.00551	3.19538
79.1	4.81554	1.66909	3.24974
79.2	5.47993	3.47268	3.50118
79.3	4.41569	2.46459	4.17869
79.4	4.55127	3.35055	4.57779
79.5	5.83677	4.15851	5.02336
79.6	7.29737	3.84223	4.31576
79.7	6.04976	4.41896	4.08172
79.8	5.95014	5.05372	4.63096
79.9	6.5933	4.37182	5.08424
80	5.09081	5.93499	4.33899
80.1	5.43316	6.44173	5.00654
80.2	5.72837	5.05629	4.70586
80.3	4.76523	5.31178	5.45527
80.4	5.65758	5.48854	5.10964
80.5	7.35416	4.4765	3.9795
80.6	6.15308	4.47428	5.60613
80.7	6.09287	3.32421	4.63844
80.8	5.82697	2.36329	5.14509
80.9	5.73158	1.58652	5.4579
81	6.60328	2.77833	5.0053
81.1	6.79803	2.60037	4.86086
81.2	6.26368	3.34775	4.64982
81.3	7.17686	4.67738	5.40617
81.4	6.96895	3.65014	4.35882
81.5	6.38568	3.78135	3.55302
81.6	7.11786	4.74139	3.48954
81.7	8.04929	3.57614	3.51033
81.8	8.42182	4.30571	4.37097
81.9	7.89888	4.76563	4.37252
82	7.01248	3.47994	4.73663
82.1	7.7139	3.22355	4.30067
82.2	6.96787	2.76172	5.04722
82.3	7.91724	1.70545	4.53488
82.4	7.65237	3.67139	4.35987
82.5	7.43702	2.51302	4.63083
82.6	8.63031	1.86538	5.04569
82.7	7.90152	2.54808	3.5599
82.8	5.9953	2.12258	3.2095
82.9	5.6621	2.89688	4.56482
83	6.03032	3.32736	4.38646
83.1	6.09471	2.86691	5.27325
83.2	8.91705	2.78163	3.47827
83.3	8.27788	4.11608	3.83374
83.4	7.64318	3.04064	4.25234
83.5	6.69156	1.92704	4.02036
83.6	7.15548	2.22723	3.53875
83.7	6.84709	1.81454	3.56543
83.8	6.71799	2.62107	2.47343
83.9	6.74627	1.86365	3.13026
84	6.33255	3.55883	3.38981
84.1	6.26867	2.08537	3.95409
84.2	6.17454	1.82754	4.67273
84.3	6.83546	2.10691	5.16921
84.4	7.8936	1.78344	4.27624
84.5	6.64357	5.36999	3.32548
84.6	7.34938	3.93702	3.70161
84.7	7.48044	4.77128	4.6314
84.8	6.62729	4.87198	4.76512
84.9	7.06369	3.68782	4.89369
85	6.78113	3.19835	5.5786
85.1	7.93758	3.99035	4.48229
85.2	6.55677	4.24042	4.35975
85.3	6.56412	3.27785	3.64099
85.4	7.19901	3.10193	3.92068
85.5	7.21433	3.69672	4.83235
85.6	7.48739	3.55972	4.20249
85.7	6.91219	3.16475	3.87781
85.8	6.9362	3.14889	4.31548
85.9	7.0793	4.26525	3.63595
86	6.38085	3.34531	4.75703
86.1	6.97999	3.29647	4.37004
86.2	6.34391	3.06525	4.81993
86.3	8.48552	2.71753	4.90951
86.4	7.70513	3.12893	4.08734
86.5	7.91861	3.14922	3.57699
86.6	7.79024	1.8552	4.73775
86.7	7.72892	2.25345	3.78331
86.8	7.89077	3.68293	4.31535
86.9	8.35935	2.44464	3.49308
87	8.08765	2.54995	3.13516
87.1	7.83175	2.42402	3.63547
87.2	7.14541	2.02201	2.48535
87.3	7.58571	2.22031	2.26959
87.4	8.39817	3.058	2.62473
87.5	7.6641	3.2852	2.81021
87.6	6.96995	2.71138	2.36152
87.7	5.92387	2.12533	3.05476
87.8	5.8873	2.38368	2.95325
87.9	6.31018	2.79049	3.02876
88	5.81792	2.32433	3.5068
88.1	5.90511	2.45915	3.33202
88.2	6.23029	2.28536	3.11873
88.3	6.6103	2.59197	3.7063
88.4	6.83634	4.81748	3.66424
88.5	6.75432	4.45169	4.37413
88.6	6.38473	4.9831	4.11175
88.7	6.10544	3.28126	2.59324
88.8	8.30633	4.44795	2.93847
88.9	6.9501	3.2592	3.43412
89	6.72063	3.50358	3.54764
89.1	5.1568	3.63714	3.2365
89.2	6.41263	3.72599	3.3762
89.3	7.69368	2.69328	2.98613
89.4	7.83942	3.48737	3.9821
89.5	7.1708	2.73016	3.25299
89.6	8.01294	3.3262	3.99767
89.7	7.26814	3.25063	3.72267
89.8	6.81354	4.06136	4.32874
89.9	6.8127	5.05302	3.76739
90	6.22466	4.39022	3.82818
90.1	5.36745	4.74361	3.09895
90.2	6.16685	5.1502	2.86181
90.3	5.7036	3.66545	4.45092
90.4	5.85365	3.74661	4.58417
90.5	6.57075	4.16367	3.98529
90.6	8.01528	4.46196	3.64424
90.7	6.55155	5.21247	3.46131
90.8	6.09214	3.84739	3.5324
90.9	6.1845	4.23186	3.36231
91	7.35709	4.03301	4.12598
91.1	7.47053	4.64346	4.25572
91.2	5.20776	3.59362	3.29417
91.3	5.47667	4.30189	4.18471
91.4	6.65222	4.45231	3.69703
91.5	5.64727	3.06264	3.49018
91.6	6.7744	3.46594	3.42499
91.7	6.7974	4.2705	4.52258
91.8	6.21194	3.48673	4.91414
91.9	5.56296	2.22708	4.53367
92	5.997	3.33243	3.91056
92.1	6.43024	4.4433	3.2138
92.2	7.21168	4.36089	3.5641
92.3	7.15251	4.85929	3.66907
92.4	6.99427	4.19345	3.90535
92.5	5.97871	4.73667	3.52958
92.6	5.80748	5.30541	3.38801
92.7	6.1871	6.29339	3.46565
92.8	5.33426	6.38818	4.92749
92.9	6.46197	6.87937	4.66535
93	6.61186	5.3971	4.84161
93.1	5.91256	6.18626	4.31202
93.2	6.76517	4.27091	3.76845
93.3	6.97119	3.98075	3.30368
93.4	6.56609	3.67821	3.77535
93.5	8.50851	3.82842	4.606
93.6	8.09552	4.29243	4.05375
93.7	7.62583	4.10499	4.19772
93.8	8.09158	3.48618	4.4739
93.9	7.36635	4.54134	3.78858
94	6.50075	4.35672	3.41786
94.1	6.44357	3.58369	3.47245
94.2	8.30919	3.12698	3.23296
94.3	6.92497	4.88211	3.98142
94.4	6.43584	4.75827	4.28508
94.5	6.43654	4.34087	4.05661
94.6	7.69516	2.96623	3.54157
94.7	7.31992	4.44297	3.26791
94.8	6.78558	4.21156	3.79363
94.9	7.91955	5.4071	3.4845
95	6.94774	3.46774	3.71439
95.1	6.794	5.83022	3.57263
95.2	4.75574	6.39332	3.14732
95.3	5.81173	5.15395	3.74603
95.4	4.79009	5.40661	3.33518
95.5	4.69288	5.50295	3.24833
95.6	4.84491	5.22964	3.53104
95.7	4.99703	6.01025	2.68985
95.8	6.07149	6.65546	3.41532
95.9	5.87858	6.6473	3.35475
96	7.42309	6.49988	3.14108
96.1	7.04177	6.01584	3.62379
96.2	6.06007	7.03268	2.94358
96.3	6.68675	4.26103	2.96689
96.4	6.75454	4.39712	2.98354
96.5	5.04749	5.03732	3.52131
96.6	6.20218	5.75323	3.29584
96.7	5.86415	5.08378	3.62158
96.8	6.20424	4.74617	3.83662
96.9	6.63353	3.95614	3.92834
97	7.33741	3.43983	4.74897
97.1	6.96894	3.55425	4.35575
97.2	7.9582	3.45924	3.60327
97.3	8.871	3.7368	4.40309
97.4	8.05162	3.17946	4.62684
97.5	8.48758	3.07838	3.66858
97.6	8.63339	3.74665	4.23114
97.7	7.332	3.96334	3.52856
97.8	7.14563	4.15896	3.32486
97.9	6.6399	4.53944	4.17316
98	7.79977	3.61008	3.68659
98.1	6.76402	2.83197	3.68379
98.2	5.48739	4.2108	3.28592
98.3	6.73391	3.90457	3.17234
98.4	6.18002	3.92806	3.12887
98.5	5.03062	4.12891	3.87527
98.6	7.2645	2.33595	3.48583
98.7	6.49719	3.209	3.78706
98.8	7.25698	2.46916	3.99954
98.9	7.78395	3.31394	3.39852
99	5.70337	3.6088	3.3198
99.1	6.26024	2.27228	4.03273
99.2	5.66439	2.55073	4.41874
99.3	6.38737	2.91777	3.65462
99.4	7.2186	3.77133	3.61219
99.5	7.70357	2.26185	3.29463
99.6	6.2004	1.98782	3.13433
99.7	6.54301	2.11242	3.17374
99.8	6.88315	1.9254	3.88178
99.9	8.34904	1.89897	3.39594
100	9.25843	1.87056	3.86741
100.1	8.43715	1.68071	4.35261
100.2	7.14503	1.45397	4.55011
100.3	7.57888	1.77749	3.66782
100.4	7.3967	2.09723	3.41822
100.5	7.2705	2.29105	3.62837
100.6	7.77209	2.87403	3.12547
100.7	6.70008	2.81552	3.30988
100.8	6.9921	3.17011	3.47524
100.9	6.41875	3.85986	3.69501
101	7.18855	5.30789	3.52361
101.1	5.78401	3.64121	3.61855
101.2	6.23833	4.38328	4.21008
101.3	6.69106	6.00685	3.98949
101.4	6.49089	7.91276	3.9907
101.5	5.50018	6.72543	4.92403
101.6	7.27528	8.27111	4.4828
101.7	5.36902	7.20165	3.62037
101.8	6.87489	5.41773	4.04558
101.9	6.32771	5.44336	4.05168
102	6.83484	4.21073	4.19023
102.1	7.0313	4.98178	4.52044
102.2	6.24788	5.58899	5.62071
102.3	5.56399	5.50533	4.2273
102.4	7.47708	7.09937	3.76528
102.5	6.02791	5.98379	4.80165
102.6	5.81145	7.98054	3.40701
102.7	5.72425	5.96944	3.58987
102.8	7.98767	6.94773	4.53212
102.9	7.36636	6.21948	4.41393
103	7.302	5.57185	3.64222
103.1	7.09039	7.18589	3.52199
103.2	5.9077	7.27897	3.33751
103.3	6.51459	7.42793	3.06125
103.4	7.16799	6.84272	3.96705
103.5	8.03383	7.32301	4.58136
103.6	7.30986	6.93315	4.64052
103.7	5.28845	8.16912	5.18158
103.8	4.99444	8.3943	5.05253
103.9	5.56959	6.80112	5.56556
104	6.87998	6.71462	5.07519
104.1	7.53841	7.18931	5.49635
104.2	5.23069	6.9749	6.59128
104.3	5.25222	7.65031	5.71281
104.4	6.98583	7.32428	4.97412
104.5	7.07206	8.28909	4.59306
104.6	6.73053	6.84295	3.71224
104.7	6.11012	6.33873	4.56159
104.8	7.28341	8.05089	3.86857
104.9	6.00735	8.42677	3.8961
105	5.37352	6.56503	3.92014
105.1	5.18217	8.07479	4.28491
105.2	5.08672	8.1541	4.2857
105.3	6.92629	7.54895	4.25544
105.4	6.03855	7.58352	3.89145
105.5	4.42595	7.33058	4.29429
105.6	4.73355	7.59916	4.37188
105.7	3.59253	6.89994	4.80079
105.8	6.12053	8.06432	4.88398
105.9	5.99672	5.77325	5.05539
106	5.58292	7.30474	4.72805
106.1	6.23961	7.62306	5.43616
106.2	6.68936	7.76535	4.35126
106.3	6.44823	6.92381	4.95378
106.4	7.67358	7.90538	6.81304
106.5	7.48528	6.62542	6.99729
106.6	8.08585	5.62218	4.88886
106.7	6.7068	8.83458	4.92083
106.8	5.25444	8.2621	4.94088
106.9	5.74909	9.12427	5.53018
107	6.22949	6.97137	4.57442
107.1	5.35744	7.21595	5.19282
107.2	5.80925	6.58411	4.68911
107.3	7.19639	6.10861	4.83157
107.4	6.96363	8.8857	6.9623
107.5	6.56659	7.74349	6.4493
107.6	6.17746	8.74661	5.33725
107.7	6.85372	8.80819	5.7904
107.8	6.53529	7.4752	6.01823
107.9	5.76914	8.02307	5.74089
108	6.71857	7.04814	5.22323
108.1	5.1113	8.30585	5.49699
108.2	4.98207	7.90818	4.40885
108.3	6.59253	8.60204	5.23055
108.4	6.12433	6.76674	6.10654
108.5	4.34029	8.01185	4.72185
108.6	4.90915	7.24652	5.58959
108.7	5.52226	8.15513	4.89552
108.8	4.93069	7.09991	5.55425
108.9	3.55984	8.52045	5.57609
109	3.97608	9.52404	5.41383
109.1	5.03349	9.68467	5.21347
109.2	5.51875	9.31948	5.08471
109.3	6.27212	9.36355	3.69168
109.4	5.7769	8.47561	4.59774
109.5	7.55993	9.05422	4.15694
109.6	6.62785	8.47993	5.87036
109.7	6.13287	9.64887	5.06831
109.8	5.85564	9.74094	4.31277
109.9	5.95945	8.59422	5.03932
110	6.22362	8.83723	4.42987
110.1	5.8732	9.24778	5.47803
110.2	5.218	9.18154	5.32116
110.3	5.70909	8.39243	5.61612
110.4	5.8589	8.75757	4.44768
110.5	6.94947	7.80491	4.38898
110.6	6.22492	7.73297	5.06287
110.7	5.09172	9.09187	5.82062
110.8	6.05057	7.34682	5.59167
110.9	5.47551	8.67964	5.24503
111	5.37277	9.7655	5.38255
111.1	6.68827	7.32166	6.3253
111.2	5.18446	8.17112	5.16133
111.3	3.65978	9.78547	5.65595
111.4	4.08362	7.85083	5.44212
111.5	5.63078	7.49653	5.27434
111.6	4.91746	8.8003	6.19376
111.7	6.71935	8.40538	5.80825
111.8	6.85347	8.23444	6.45246
111.9	5.15398	8.32629	5.08496
112	5.48216	9.08465	4.06449
112.1	6.33041	9.36377	4.50709
112.2	5.9827	9.81427	5.35609
112.3	5.25994	8.85232	5.28632
112.4	6.17765	9.27844	5.43839
112.5	4.87748	9.96406	6.14664
112.6	5.42083	9.11118	6.28888
112.7	5.65398	7.23883	5.00921
112.8	5.59195	6.97083	5.2468
112.9	6.90132	9.15047	5.95425
113	6.88744	9.55444	7.57667
113.1	6.74884	8.60943	6.10218
113.2	5.99972	9.33856	6.12253
113.3	6.52762	8.4908	5.09574
113.4	6.73734	7.64979	4.88601
113.5	6.07535	7.20846	5.22954
113.6	5.95932	9.2241	5.35573
113.7	6.87328	8.37846	5.06628
113.8	6.76299	7.22647	5.21716
113.9	6.04697	6.91127	4.56162
114	6.50903	7.2956	5.25091
114.1	6.65652	7.18866	4.74501
114.2	6.0845	6.14392	3.66902
114.3	6.85269	7.38243	4.49277
114.4	6.86394	7.75876	5.35384
114.5	6.05742	7.21492	4.52694
114.6	3.77272	8.27313	4.77291
114.7	3.6614	6.63235	5.42798
114.8	3.04862	7.4689	5.85468
114.9	2.968	8.48374	4.83253
115	4.25796	6.3071	5.45441
115.1	2.83828	7.12578	5.52034
115.2	4.53707	6.6709	4.86782
115.3	4.80158	6.79103	5.19648
115.4	3.86965	7.2808	5.85185
115.5	3.74122	8.03166	6.06076
115.6	3.21436	6.21303	6.15088
115.7	3.34665	6.0632	4.68494
115.8	3.35371	5.36814	4.52126
115.9	5.91345	7.86575	4.35326
116	6.01175	7.78783	4.38623
116.1	4.58999	8.32656	4.61939
116.2	4.14439	7.97547	4.52897
116.3	4.33051	8.38492	5.1254
116.4	3.17729	8.33492	4.29218
116.5	4.1513	8.98189	4.2203
116.6	4.12777	8.25606	4.30367
116.7	5.26606	7.48038	4.59452
116.8	5.14133	7.60443	4.29081
116.9	5.25939	7.81806	4.42373
117	5.43317	7.30964	4.38242
117.1	4.81303	9.42099	5.4284
117.2	3.94727	8.0279	6.14875
117.3	4.23311	8.8339	5.41419
117.4	4.23102	7.26327	4.83211
117.5	3.84951	7.52545	4.86188
117.6	4.36343	8.64941	5.00903
117.7	4.70438	8.25298	5.44642
117.8	4.70269	8.24022	6.48376
117.9	3.42994	6.7605	5.60292
118	4.48846	6.3077	6.01934
118.1	3.70347	7.21831	5.97182
118.2	3.72782	7.58304	5.23859
118.3	4.56152	7.38387	5.26272
118.4	4.44975	5.65502	5.23416
118.5	5.21833	5.75532	5.16451
118.6	5.30194	7.79859	6.3246
118.7	4.93422	7.23933	5.70836
118.8	5.51002	5.80206	4.66115
118.9	5.49324	5.28383	5.65743
119	5.08668	5.24461	4.37971
119.1	5.23425	5.88468	4.02788
119.2	3.97424	5.84729	4.26941
119.3	4.78256	5.41752	3.94109
119.4	5.5775	6.37801	5.70335
119.5	5.87712	5.38661	5.5523
119.6	5.86296	6.65737	5.44877
119.7	5.3205	7.8443	5.5843
119.8	4.10938	8.34731	5.9075
119.9	4.69592	6.90992	4.52271
120	5.91993	7.4485	5.57876
120.1	5.78693	8.46182	5.07742
120.2	6.28439	7.90021	4.44588
120.3	5.30707	8.16554	4.77918
120.4	4.11348	7.5135	4.41735
120.5	3.86689	6.81775	5.45769
120.6	4.98394	8.05365	6.47779
120.7	5.62415	6.54657	6.18883
120.8	5.77355	6.86458	6.03353
120.9	5.40769	7.7782	4.97242
121	6.06233	7.23998	5.05293
121.1	5.93736	7.56622	4.86165
121.2	3.93348	7.55933	5.76466
121.3	4.25002	7.79564	5.74258
121.4	4.10372	7.10193	5.93534
121.5	4.89725	6.87123	5.66018
121.6	4.55061	7.49936	5.63633
121.7	4.66052	7.03045	5.05483
121.8	4.83828	7.4545	5.83512
121.9	6.00852	5.28925	5.7216
122	3.34505	5.81088	5.65817
122.1	3.94864	5.97144	5.22437
122.2	3.43662	5.75593	5.48715
122.3	3.66534	7.06038	6.10413
122.4	3.59262	6.18488	5.47487
122.5	5.35409	5.9323	5.78019
122.6	6.6806	6.03565	5.37563
122.7	5.0526	5.05182	5.67674
122.8	6.48871	4.52354	5.57917
122.9	6.06437	5.38847	6.01266
123	5.83992	6.21253	6.16236
123.1	6.38142	6.45501	5.87374
123.2	5.78732	6.80138	6.2092
123.3	5.99584	7.36042	5.94389
123.4	5.0564	8.34484	6.28618
123.5	6.78098	7.62476	5.69183
123.6	6.87352	7.41766	6.34073
123.7	5.44362	9.09249	5.44468
123.8	7.28892	9.1824	6.77101
123.9	5.24997	9.01134	5.5295
124	3.86507	9.36185	5.79405
124.1	3.8415	7.81095	5.20836
124.2	5.03012	6.88264	5.36309
124.3	5.11774	8.0946	6.09602
124.4	6.10664	9.13082	5.87103
124.5	5.14673	9.10435	4.69318
124.6	6.79083	10.377	4.86076
124.7	7.4103	10.4966	5.76882
124.8	6.46193	9.08959	5.05334
124.9	6.89181	10.0724	5.4084
125	6.68447	8.87938	5.37946
125.1	7.41888	9.99908	5.92783
125.2	6.39374	10.6397	5.28785
125.3	7.44374	10.4435	5.07195
125.4	6.22161	10.1622	5.19939
125.5	6.64532	8.51794	5.93071
125.6	5.38068	7.99094	5.37012
125.7	3.63632	8.89027	4.8366
125.8	4.91667	10.5024	4.98239
125.9	5.33826	10.4359	4.9611
126	4.16874	11.3007	4.97576
126.1	3.98935	10.2356	5.60944
126.2	3.52461	9.65047	5.58761
126.3	3.86062	8.58433	5.33715
126.4	3.88105	10.1863	4.8248
126.5	5.81248	9.9478	5.74818
126.6	5.67636	10.8709	5.09959
126.7	5.54609	10.3971	5.25091
126.8	5.23017	8.86514	5.48115
126.9	4.01653	9.00823	5.30929
127	4.18077	8.8604	5.74319
127.1	3.97006	8.41281	5.70737
127.2	3.69741	9.12899	5.82943
127.3	4.35501	8.2946	5.75694
127.4	4.61518	8.55533	5.06549
127.5	5.13422	8.22878	5.19977
127.6	4.52469	9.46658	6.45998
127.7	4.77826	7.82229	5.7619
127.8	5.24604	7.82812	4.45331
127.9	6.29037	6.51526	5.18972
128	5.30853	5.79417	6.19002
128.1	6.85549	6.09888	6.65815
128.2	7.66714	6.66428	6.56549
128.3	5.79012	5.761	6.41477
128.4	7.21004	5.42856	5.51068
128.5	5.62553	7.30855	5.17388
128.6	4.44769	6.19539	3.96704
128.7	4.13201	7.6068	4.97823
128.8	4.81838	8.17843	4.70365
128.9	4.70261	8.11416	5.0334
129	6.17905	6.37849	4.25632
129.1	6.44811	8.49392	5.30858
129.2	4.59512	8.91734	5.09301
129.3	4.3703	9.10259	4.34361
129.4	3.26108	8.51723	5.17641
129.5	3.75834	7.09186	3.87889
129.6	3.96421	7.95996	3.93738
129.7	4.40849	8.45688	3.99246
129.8	3.55554	7.91604	5.93862
129.9	3.16214	6.70255	4.77553
130	4.55028	8.6589	5.78763
130.1	4.90716	8.28511	4.23572
130.2	4.47241	8.30101	4.92746
130.3	4.43357	8.24181	6.41133
130.4	5.64344	7.2353	7.18462
130.5	4.16268	6.40074	6.30097
130.6	4.42742	6.95741	4.71992
130.7	3.38971	7.93322	5.54951
130.8	4.68323	7.53318	4.78495
130.9	4.69809	8.48881	4.32994
131	5.13255	7.46597	5.191
131.1	4.95014	8.14321	5.01583
131.2	4.89512	9.12028	5.53949
131.3	5.88233	7.78268	5.8036
131.4	5.38674	9.46788	6.67984
131.5	5.06545	8.32428	5.74254
131.6	4.8485	7.69899	5.79504
131.7	4.94651	7.88041	5.99891
131.8	5.1583	7.80422	7.21981
131.9	4.24689	8.80721	5.75236
132	4.53355	7.9963	6.30127
132.1	5.31041	9.39594	6.12986
132.2	6.54328	8.10912	6.30896
132.3	6.1661	8.1204	7.17162
132.4	5.47769	8.08191	7.70035
132.5	5.37808	9.91788	7.38729
132.6	5.41483	7.44495	6.93957
132.7	4.87687	7.61092	6.38669
132.8	5.30604	6.8853	5.3193
132.9	5.44071	8.68648	5.95595
133	5.9559	9.01102	4.99072
133.1	5.84952	8.98917	5.20391
133.2	5.40412	7.50416	5.94571
133.3	6.27077	8.55957	4.58411
133.4	6.6464	6.86863	4.33888
133.5	6.78356	6.85307	4.66869
133.6	6.00826	6.98803	3.99206
133.7	7.55721	7.53609	3.65266
133.8	5.57124	6.35871	4.8613
133.9	5.15573	7.74958	5.17675
134	6.14417	8.51118	4.731
134.1	6.71587	8.98648	4.69456
134.2	5.29009	9.59778	5.06295
134.3	7.1192	8.41198	5.67939
134.4	6.48036	9.13727	5.38449
134.5	5.82497	7.75997	5.86013
134.6	6.41622	9.35129	5.12428
134.7	5.32342	9.76124	5.31413
134.8	4.62963	9.39461	5.52408
134.9	4.6359	10.0951	5.67332
135	6.0582	9.99899	5.82537
135.1	6.40619	9.75094	5.79286
135.2	6.81232	10.0559	6.53633
135.3	5.18107	11.0183	5.5318
135.4	6.60247	9.80812	6.91247
135.5	5.17431	10.1877	6.47344
135.6	5.63925	9.64694	6.83945
135.7	5.53438	7.43659	6.52221
135.8	3.62647	7.3531	6.88011
135.9	4.33778	9.13898	4.79722
136	5.00182	8.14145	5.94728
136.1	3.77164	6.8316	4.71461
136.2	4.12614	7.44764	5.76739
136.3	4.66335	7.05731	5.50455
136.4	4.51227	6.36188	6.38393
136.5	4.18483	7.10549	6.59894
136.6	4.32883	5.86638	5.36127
136.7	5.15347	7.03546	6.26046
136.8	3.92526	8.52333	6.95033
136.9	4.78988	7.26687	5.58758
137	4.67444	8.78303	6.29433
137.1	4.91171	8.3987	6.41932
137.2	3.96439	9.38993	6.63293
137.3	3.86505	7.98192	6.60601
137.4	3.40617	9.30622	6.0972
137.5	3.49595	9.23743	5.7031
137.6	4.53205	7.76694	5.31036
137.7	4.15732	9.30994	5.47691
137.8	4.19493	8.59257	5.97554
137.9	4.06058	8.40045	6.53904
138	4.54764	9.46143	5.44322
138.1	4.56656	8.45291	5.8367
138.2	4.99275	10.6721	5.40968
138.3	4.89748	8.39063	4.87189
138.4	4.60583	8.14063	5.86339
138.5	5.3316	9.7956	7.51128
138.6	6.25084	10.6531	6.9057
138.7	5.02946	7.46753	6.67463
138.8	5.19725	7.60754	7.08387
138.9	5.58113	7.41085	6.61474
139	6.39286	6.72017	4.78684
139.1	6.12633	8.97429	6.75749
139.2	5.37912	10.1959	6.0088
139.3	6.47263	10.8314	6.98168
139.4	5.29123	10.1105	5.53762
139.5	5.32918	9.32915	6.05661
139.6	7.28366	9.14151	5.43545
139.7	7.81778	7.92442	6.00273
139.8	6.89526	6.07514	6.12351
139.9	7.44758	5.31505	5.40227
140	6.39937	6.11669	5.0014
140.1	6.23467	5.17001	5.33645
140.2	5.24631	3.22793	4.43551
140.3	4.76125	5.41471	4.9551
140.4	4.8804	4.81994	4.78338
140.5	5.47727	5.0342	4.98482
140.6	5.50359	5.53047	5.37641
140.7	5.53151	7.11594	5.90794
140.8	5.03596	6.1741	5.6111
140.9	4.58122	7.49826	5.04488
141	4.99574	6.88368	5.56263
141.1	5.84153	7.24956	4.99535
141.2	5.57937	7.36466	6.46257
141.3	5.9501	7.55577	6.25062
141.4	6.23264	9.3697	5.95826
141.5	7.25355	8.33059	5.07725
141.6	7.74843	7.26636	5.36907
141.7	9.76644	8.18811	7.31528
141.8	7.59126	7.16696	5.8695
141.9	6.57494	8.68045	5.54632
142	7.88255	9.26718	6.06312
142.1	8.96433	10.4233	5.01988
142.2	7.00075	9.41982	6.01189
142.3	8.11015	9.43381	6.28264
142.4	7.51859	9.45713	5.83739
142.5	9.04434	8.72963	6.54023
142.6	8.54999	9.93322	6.45678
142.7	8.00618	7.46875	5.76778
142.8	10.2701	7.4088	6.19956
142.9	10.6025	8.37371	5.2692
143	9.12852	8.07262	4.39328
143.1	8.10775	7.84162	4.29187
143.2	9.1386	8.70286	4.75878
143.3	7.94765	7.93597	5.19743
143.4	7.58984	7.66574	4.74556
143.5	7.54542	9.66415	6.79133
143.6	6.3279	10.1739	6.56261
143.7	7.87858	8.75587	5.45775
143.8	7.1041	8.72905	5.85166
143.9	6.10919	8.68854	6.44418
144	5.34008	8.3663	5.67093
144.1	5.56424	7.30508	6.04788
144.2	5.37623	7.82824	5.55663
144.3	6.50351	10.1784	5.69148
144.4	5.2474	10.1605	5.71326
144.5	5.85653	10.0116	5.56021
144.6	5.66911	9.16045	6.25414
144.7	7.15495	9.04385	5.75585
144.8	7.90038	8.00122	6.66192
144.9	6.40995	8.30591	5.13175
145	6.92897	8.40566	5.01768
145.1	6.28653	9.06877	5.4963
145.2	7.39584	9.02157	5.95044
145.3	6.24742	9.24259	5.50346
145.4	6.66973	8.15336	4.54402
145.5	8.41283	9.32214	4.7135
145.6	8.77005	9.56357	4.64736
145.7	7.05103	8.6635	5.61186
145.8	7.09714	9.59905	6.44633
145.9	8.42729	9.97861	5.33154
146	9.84385	11.1153	4.81207
146.1	9.99075	10.295	4.75601
146.2	11.09	7.7928	5.43408
146.3	8.57939	7.02574	5.83204
146.4	7.05756	7.31073	5.30216
146.5	6.78842	5.30354	6.12799
146.6	5.29056	6.15684	5.58397
146.7	5.6315	6.4381	5.61097
146.8	5.98869	6.64968	5.95401
146.9	7.06271	5.4186	5.93608
147	7.55461	6.23113	5.09437
147.1	6.81927	8.04941	6.28945
147.2	9.14172	7.20545	5.64329
147.3	8.22441	7.64681	5.72626
147.4	8.14414	6.20628	5.63381
147.5	8.36361	7.57787	5.74739
147.6	7.60404	8.26735	5.53572
147.7	7.12356	7.85765	6.47639
147.8	5.33693	7.17511	6.10152
147.9	4.36307	7.3746	5.24786
148	5.55187	8.54555	4.91838
148.1	6.82701	10.4643	5.18839
148.2	6.97565	10.159	5.01968
148.3	4.70089	8.38491	6.25079
148.4	5.03252	8.58186	5.99764
148.5	7.26386	7.19452	6.50825
148.6	5.34988	9.06481	5.69488
148.7	5.55034	6.28179	5.88968
148.8	5.33753	7.38287	5.67161
148.9	5.42415	6.74868	8.28698
149	5.12741	4.87829	6.71026
149.1	4.99708	7.32323	5.66321
149.2	3.33779	7.03592	5.74448
149.3	5.06494	8.27202	7.0382
149.4	6.14017	8.76818	6.17233
149.5	4.21667	11.3898	5.34581
149.6	4.76073	8.76784	5.01872
149.7	5.63403	9.29209	4.04512
149.8	6.1636	6.61399	5.4262
149.9	6.27487	6.54936	5.94606
150	5.955	7.26881	4.91057
150.1	5.54013	9.01188	5.04365
150.2	5.96668	7.52043	5.20985
150.3	5.52241	6.54941	4.06067
150.4	7.98535	6.4075	4.66925
150.5	6.55538	6.88194	4.9817
150.6	6.35368	7.32718	4.7758
150.7	5.3497	8.04584	6.04732
150.8	4.32066	8.17022	4.42928
150.9	4.97674	7.8316	5.15636
151	4.02578	8.19324	5.08851
151.1	4.65723	8.34969	6.12315
151.2	4.52116	10.5177	5.12029
151.3	3.77412	9.74993	5.49498
151.4	5.02485	9.43597	5.69986
151.5	4.95672	9.47479	6.03275
151.6	4.65438	8.01172	5.75534
151.7	4.55103	7.36891	4.92599
151.8	4.37381	4.3231	5.9011
151.9	4.0211	5.38682	5.6417
152	5.19256	4.75662	5.09142
152.1	4.69007	3.6352	4.6455
152.2	4.98999	5.02877	6.28171
152.3	5.08149	4.8742	4.75102
152.4	4.71938	5.32013	5.54633
152.5	5.84977	3.96239	5.9911
152.6	5.01204	4.84039	6.13514
152.7	5.79572	5.42856	5.56793
152.8	6.66829	6.18	5.37498
152.9	5.96305	6.32673	5.73506
153	5.90629	5.57007	4.83309
153.1	6.0446	4.78402	5.06558
153.2	5.17643	4.52242	5.85132
153.3	3.65202	6.32785	4.83124
153.4	3.98453	5.17597	4.93625
153.5	4.46878	5.19397	5.23212
153.6	4.27669	3.75781	6.43016
153.7	5.46418	3.56982	5.16499
153.8	4.77283	2.48892	4.70583
153.9	5.05902	1.98006	5.68893
154	4.48752	2.20777	6.096
154.1	6.42668	3.4941	5.18896
154.2	5.29956	2.05095	5.00048
154.3	4.57309	2.12488	4.24891
154.4	4.57536	1.98887	3.44706
154.5	4.83023	3.13357	4.29822
154.6	5.79438	3.18997	4.94846
154.7	5.39282	2.74367	5.5093
154.8	6.33629	4.22289	3.99841
154.9	6.565	4.44996	4.44968
155	5.53948	5.69438	4.30659
155.1	6.05772	4.37016	4.86644
155.2	5.82406	4.13316	4.79811
155.3	6.40956	3.01856	5.51405
155.4	7.17133	3.62157	4.78064
155.5	7.99647	4.98577	5.07433
155.6	7.20231	4.70396	4.52042
155.7	6.743	4.64213	4.28585
155.8	5.77718	6.2776	3.88718
155.9	6.63967	4.80308	3.8563
156	7.18941	5.11283	5.21695
156.1	8.06648	5.51734	4.90148
156.2	7.93251	7.06259	4.92588
156.3	8.92577	6.45868	6.00428
156.4	9.10762	4.72258	5.35054
156.5	8.27215	5.63367	5.66717
156.6	9.19415	5.83177	5.43106
156.7	9.61966	6.19549	4.28157
156.8	7.69059	6.04309	4.04395
156.9	7.00113	4.96723	5.16613
157	6.9534	5.2364	5.50898
157.1	7.73865	5.57815	5.32287
157.2	6.48318	5.33185	4.04972
157.3	7.2074	4.33663	3.7013
157.4	7.41158	5.72803	3.91701
157.5	8.88883	8.80065	4.5153
157.6	8.45985	8.84033	4.80604
157.7	9.328	9.52047	4.17239
157.8	8.08862	9.45612	4.95137
157.9	6.28139	7.10949	3.78751
158	5.54143	5.12233	3.87095
158.1	5.94478	2.81611	4.73591
158.2	7.56697	2.85292	5.02117
158.3	7.61915	2.46108	4.1703
158.4	7.29885	2.06485	3.70056
158.5	7.42414	2.71586	3.5696
158.6	9.29777	2.99011	4.1567
158.7	7.66372	4.00989	4.23323
158.8	8.15849	4.01461	3.63126
158.9	7.55188	3.30506	2.7968
159	7.77427	4.38895	4.59444
159.1	7.45818	4.1053	4.95772
159.2	7.25053	4.24504	4.72893
159.3	7.04028	4.69739	5.05482
159.4	7.11285	3.71667	4.65109
159.5	7.02452	5.02043	4.11654
159.6	6.2343	2.75148	4.319
159.7	5.46186	3.18983	4.87751
159.8	6.68799	4.98092	5.24929
159.9	6.13678	3.74646	5.10269
160	5.75324	3.41185	4.76317
160.1	6.51032	3.08975	4.19708
160.2	3.78238	2.77877	4.71891
160.3	4.37149	3.94709	4.63453
160.4	4.49994	4.50282	4.02787
160.5	4.7072	6.17837	4.2945
160.6	4.14189	6.74751	4.30919
160.7	4.03951	6.44959	4.5426
160.8	4.02151	7.30686	4.34971
160.9	4.49914	6.90801	4.90095
161	4.29739	6.96863	5.03099
161.1	5.2768	7.36014	5.22275
161.2	5.37626	9.91191	4.40563
161.3	4.1893	8.6235	5.32402
161.4	3.8802	9.00489	4.70718
161.5	3.43934	10.7047	5.05703
161.6	4.91532	10.7308	5.84026
161.7	3.82447	8.98962	5.6856
161.8	3.57003	9.92742	4.58836
161.9	4.01297	9.15254	4.95484
162	3.61835	6.6393	5.30148
162.1	4.01228	5.38914	5.50694
162.2	4.72466	7.06111	5.00844
162.3	4.80662	7.96751	5.0104
162.4	5.36383	6.41761	6.0555
162.5	4.31632	8.2386	5.0811
162.6	3.33809	5.23087	6.31336
162.7	3.6444	4.56049	4.77365
162.8	3.72049	4.4071	5.03167
162.9	4.52714	5.38803	5.38551
163	5.00478	4.25951	5.41306
163.1	4.0916	5.53093	5.12128
163.2	5.01608	4.95143	4.7525
163.3	6.06816	5.36047	5.23758
163.4	5.16007	5.85388	4.70846
163.5	5.12457	6.79315	4.03661
163.6	3.82232	6.76428	5.64629
163.7	4.21292	7.11214	5.49816
163.8	4.40816	6.37594	4.73205
163.9	4.81371	4.68425	4.69531
164	5.242	6.37626	4.51903
164.1	5.38284	8.6105	4.27148
164.2	3.81698	5.59938	4.50242
164.3	4.68505	4.26236	4.65872
164.4	4.92094	5.99811	5.67402
164.5	4.80971	4.44183	5.1535
164.6	5.98105	4.63953	4.94515
164.7	6.9668	3.44486	4.79722
164.8	5.68792	3.53155	4.71723
164.9	4.56884	4.31763	4.74025
165	4.64635	4.19617	3.81647
165.1	5.72606	4.13336	5.0145
165.2	5.97533	5.91236	5.17972
165.3	6.17617	5.03162	4.70098
165.4	5.79397	5.95953	4.33912
165.5	6.77413	7.89941	4.62473
165.6	5.99137	7.56156	5.24762
165.7	5.50355	6.67777	4.79695
165.8	6.35167	5.04787	5.76933
165.9	5.3405	6.3475	5.52177
166	3.91261	8.2596	5.0086
166.1	4.68148	8.87994	4.64228
166.2	4.07755	8.33782	3.78862
166.3	3.22113	8.55081	4.24633
166.4	3.48009	7.77616	3.85717
166.5	4.4312	8.25411	4.46588
166.6	4.63337	7.7542	3.98599
166.7	5.36467	6.23272	3.86855
166.8	4.49585	8.65727	4.59591
166.9	6.25053	8.04491	4.27788
167	5.31141	6.73427	4.81115
167.1	4.2522	6.92473	4.68539
167.2	5.21234	8.29295	4.48101
167.3	5.00355	6.47415	4.04375
167.4	3.46345	5.49807	4.17931
167.5	3.04653	6.0242	4.02509
167.6	4.03639	4.00164	3.9264
167.7	5.53561	4.3482	4.04556
167.8	5.54599	4.45492	4.12145
167.9	5.96737	5.6089	4.32978
168	5.59175	4.48516	4.59372
168.1	5.18494	4.63384	4.68493
168.2	5.71596	4.19979	4.62923
168.3	5.28571	5.05422	3.84787
168.4	5.08863	4.93004	3.72127
168.5	4.31245	5.50265	4.07753
168.6	3.94977	5.66439	3.78655
168.7	4.22215	5.28267	4.25543
168.8	4.84187	4.03966	5.08905
168.9	4.91864	4.54486	4.91302
169	4.36839	4.19849	4.83008
169.1	4.78464	3.04029	4.63187
169.2	7.3846	2.67923	4.65169
169.3	7.13495	2.98843	5.56043
169.4	6.04107	4.02347	5.10123
169.5	6.32197	2.76508	4.30219
169.6	5.96624	5.52807	5.98566
169.7	5.93348	4.83549	6.23987
169.8	7.11077	3.96292	5.03246
169.9	5.85056	3.8922	5.01379
170	6.51585	5.07189	4.83291
170.1	6.94317	5.65988	4.72364
170.2	7.88586	6.13634	4.27046
170.3	7.82931	6.88617	5.44421
170.4	9.12982	5.88836	6.12301
170.5	8.19725	6.51993	5.07467
170.6	8.40218	7.20948	4.93971
170.7	8.12527	6.87631	4.75745
170.8	6.14094	8.28232	4.00621
170.9	6.44302	7.46844	5.24136
171	5.31239	7.28119	5.11433
171.1	5.72758	8.55168	5.26403
171.2	6.45965	7.79514	6.18317
171.3	7.45074	8.1115	5.2571
171.4	7.09097	8.20661	4.68799
171.5	7.56786	6.95934	4.04284
171.6	7.95702	8.00107	4.99588
171.7	8.47938	7.46494	4.29168
171.8	8.27953	8.31259	5.38395
171.9	8.41875	5.95889	4.99926
172	8.02666	6.21371	5.27977
172.1	9.63259	8.37432	5.16697
172.2	9.29194	7.7394	5.2797
172.3	10.4339	8.56454	4.08741
172.4	9.78854	7.80075	4.92897
172.5	10.3635	6.06559	5.16994
172.6	9.09565	9.65214	4.50586
172.7	9.86675	5.8141	4.5359
172.8	8.88454	5.80623	4.0317
172.9	9.33776	5.95812	4.71316
173	8.41632	7.49386	4.55588
173.1	7.50992	8.04235	4.49377
173.2	6.78296	8.11441	6.00085
173.3	7.84571	8.41928	4.84604
173.4	7.66529	10.2132	5.24787
173.5	8.34186	7.14568	5.00476
173.6	7.94111	6.1589	3.8804
173.7	7.49358	7.23403	4.05028
173.8	8.31263	7.7827	4.23928
173.9	7.29604	8.13597	4.20215
174	7.36228	7.61799	4.76857
174.1	8.03871	8.55725	4.03583
174.2	7.90097	7.48657	4.55667
174.3	8.27199	9.63409	4.23017
174.4	7.45083	9.34015	3.63872
174.5	9.17133	9.49081	5.03026
174.6	9.48554	8.78346	3.82118
174.7	7.551	9.43181	4.67398
174.8	7.30261	9.46952	4.16611
174.9	6.85701	10.0527	4.41653
175	7.83767	9.02986	5.42013
175.1	7.31454	8.24668	4.67763
175.2	8.62706	8.99004	4.42034
175.3	7.80169	8.3449	4.34318
175.4	7.36456	9.32591	4.83993
175.5	7.23473	9.80345	4.70232
175.6	6.54947	9.59194	4.44338
175.7	7.27202	9.01051	5.05465
175.8	8.37213	9.55952	5.62799
175.9	8.99732	8.76482	4.47642
176	8.37745	10.7035	4.41056
176.1	8.44804	10.5061	4.5954
176.2	9.72626	10.3012	5.6291
176.3	9.64827	9.94302	4.76688
176.4	10.3948	8.00879	4.46068
176.5	9.42419	6.62107	5.68539
176.6	8.60219	8.52853	4.93625
176.7	7.87518	7.41428	3.65376
176.8	6.60856	6.60167	4.64963
176.9	8.76773	5.93875	4.88259
177	9.31384	6.3732	4.33035
177.1	8.52769	7.09503	4.76265
177.2	7.04454	7.18694	4.7213
177.3	7.86718	7.1732	4.77188
177.4	6.93637	8.90304	3.76842
177.5	7.25759	8.48545	4.87556
177.6	7.74989	6.35734	4.63347
177.7	8.36457	6.745	4.5059
177.8	6.97153	8.18581	4.74241
177.9	5.2907	6.54642	4.69857
178	5.8752	7.01714	4.46308
178.1	7.16795	5.35225	4.41887
178.2	6.8922	4.7823	4.75416
178.3	6.2827	4.19686	3.7918
178.4	6.38682	4.60758	4.24686
178.5	6.86364	5.55341	4.80705
178.6	5.81011	6.16998	4.85193
178.7	4.83376	6.142	5.20344
178.8	5.76235	8.63211	4.89582
178.9	5.61806	8.62087	5.84502
179	7.17458	9.23734	5.46941
179.1	7.20849	8.29988	5.05375
179.2	6.87643	5.92419	5.20891
179.3	5.82673	6.54192	4.73465
179.4	6.37548	6.69978	6.20501
179.5	6.49888	6.71997	5.71165
179.6	7.47337	6.10368	4.1556
179.7	6.79314	7.22704	4.78161
179.8	7.06829	8.30619	4.59692
179.9	8.35217	6.91725	4.82947
180	6.33757	7.73301	5.71577
180.1	6.91506	7.70712	5.07634
180.2	6.92166	7.15229	4.73725
180.3	6.92867	7.82556	4.61607
180.4	6.91083	8.714	3.80719
180.5	6.82714	10.4902	4.89359
180.6	7.57891	8.00329	5.35641
180.7	8.36131	8.05109	5.6822
180.8	6.1397	9.77558	4.89283
180.9	7.44353	10.6631	5.27741
181	7.23689	12.141	5.27873
181.1	9.13907	9.67897	5.41725
181.2	8.51781	10.015	4.52504
181.3	9.83044	9.98568	5.28947
181.4	9.50007	8.15072	5.85147
181.5	9.20776	7.52703	5.51789
181.6	8.20416	7.09184	5.46313
181.7	11.14	8.0617	6.08481
181.8	10.2048	8.98214	5.6714
181.9	11.2412	8.95523	5.6134
182	10.3964	9.04538	4.78043
182.1	11.0807	10.1333	4.65296
182.2	10.28	9.92767	4.52947
182.3	10.7891	8.34239	5.36436
182.4	8.8341	8.68027	4.39441
182.5	9.34868	9.88493	5.25283
182.6	7.47344	9.93237	4.31607
182.7	6.34084	9.17508	4.99903
182.8	6.41039	10.2583	5.03193
182.9	5.78319	10.946	4.89209
183	6.05896	9.24325	5.47099
183.1	7.68748	8.83842	5.45295
183.2	7.40598	9.04019	4.74162
183.3	6.64353	9.60189	3.62376
183.4	6.54608	9.62627	4.4762
183.5	6.92744	7.787	5.00957
183.6	5.64804	8.07596	4.21437
183.7	6.76328	6.73585	4.31938
183.8	5.89199	6.06922	4.59804
183.9	5.29634	5.85762	4.33692
184	4.20765	5.44965	4.24731
184.1	5.03773	4.94874	3.69604
184.2	4.94705	6.15559	4.20009
184.3	4.16414	7.0927	4.16319
184.4	4.62631	7.34139	3.89215
184.5	5.49676	6.48416	5.8528
184.6	4.7456	6.58589	5.56727
184.7	4.54118	4.99016	4.48579
184.8	4.89329	7.38481	4.66132
184.9	4.97695	7.34162	4.63024
185	4.54305	6.64236	4.82396
185.1	3.86269	5.678	4.66844
185.2	4.32122	6.31231	4.9832
185.3	4.19341	5.84561	4.87857
185.4	4.53525	5.88448	5.15452
185.5	4.08724	4.92003	5.45885
185.6	4.52129	7.01424	5.26858
185.7	4.26411	6.3155	4.74463
185.8	5.00782	6.66747	4.82915
185.9	5.54005	6.1653	5.21026
186	6.1324	6.23747	4.57519
186.1	6.07814	8.10273	4.92368
186.2	5.20988	8.44002	5.29818
186.3	3.96113	7.98762	5.03928
186.4	3.5087	7.04453	5.15584
186.5	4.16587	6.49057	4.94404
186.6	4.54502	5.53818	5.03955
186.7	4.47469	5.55573	5.25888
186.8	4.86282	5.43502	5.14198
186.9	5.03852	3.62252	5.44591
187	4.43317	4.80539	5.05397
187.1	5.74036	5.40482	5.29642
187.2	5.64266	5.75543	5.07229
187.3	4.37355	7.50237	4.88245
187.4	4.97481	7.64202	4.18363
187.5	6.49295	6.45028	4.44683
187.6	8.03562	6.54523	5.20777
187.7	6.85548	6.27842	4.50751
187.8	7.59127	5.68251	3.94951
187.9	5.96871	5.62219	4.62477
188	5.53079	5.53576	4.55191
188.1	6.28563	5.08491	5.4198
188.2	7.56225	6.76714	4.59398
188.3	5.81228	6.69161	5.10825
188.4	5.50786	6.24472	5.32806
188.5	5.59168	6.02455	6.19653
188.6	6.54736	4.99196	4.80242
188.7	4.84012	5.45515	4.34925
188.8	4.43977	4.35725	4.6181
188.9	4.86416	4.73418	4.64133
189	4.23267	5.83379	4.93658
189.1	4.77234	6.12315	4.81362
189.2	4.85351	5.95703	4.59298
189.3	5.62334	6.28142	5.07294
189.4	4.45468	6.48796	5.12804
189.5	4.82752	7.53741	4.55849
189.6	4.64993	6.69131	4.62487
189.7	5.00386	7.86574	6.1232
189.8	6.43296	6.3927	5.13489
189.9	6.39716	8.77913	5.47514
190	6.74028	6.98049	4.79421
190.1	6.90754	2.97975	4.79203
190.2	7.20479	5.59457	4.89822
190.3	7.18737	2.3715	4.69372
190.4	8.66604	3.79865	4.83616
190.5	6.14704	3.21863	4.43558
190.6	6.58194	3.83983	4.26083
190.7	7.53772	5.22623	4.46122
190.8	8.16011	3.80671	4.60243
190.9	7.41718	4.22154	4.99426
191	7.36845	3.80941	3.70664
191.1	7.21209	5.36392	4.90346
191.2	6.65056	5.57464	5.38231
191.3	7.66742	4.67171	4.77168
191.4	6.59949	5.7968	4.45189
191.5	6.49059	5.18005	4.71506
191.6	6.81961	5.02082	4.42672
191.7	8.51323	5.96573	5.25507
191.8	8.10141	6.01548	4.40464
191.9	7.45986	5.567	5.74227
192	7.55021	5.21297	6.19801
192.1	8.43694	4.21955	5.30654
192.2	9.64822	3.88636	6.48216
192.3	7.97067	4.67435	6.13626
192.4	6.62076	5.9715	5.5311
192.5	7.35912	6.73445	6.59435
192.6	7.14545	6.25799	5.10205
192.7	5.32024	5.98731	5.28703
192.8	5.49456	6.61565	5.11467
192.9	6.08121	7.95482	5.066
193	6.50661	6.46395	5.47034
193.1	5.91113	6.86492	4.47178
193.2	6.40161	5.43178	5.43676
193.3	6.95185	4.69	5.61406
193.4	7.41793	4.78405	5.15566
193.5	7.25881	5.87235	6.03589
193.6	6.89792	5.71186	4.98111
193.7	6.0886	5.32608	4.79994
193.8	7.77878	6.28934	5.15161
193.9	6.7175	6.72296	5.50166
194	6.32087	6.03681	4.42562
194.1	6.89789	6.88521	5.5252
194.2	6.24679	7.19681	5.78341
194.3	5.2756	5.45016	5.33652
194.4	4.96107	6.42511	6.36586
194.5	5.70364	7.35518	5.51627
194.6	7.46511	6.75953	5.24128
194.7	7.70429	6.93795	4.49866
194.8	6.92003	5.74236	3.70843
194.9	5.59645	6.6682	3.43827
195	6.13968	5.57136	4.43401
195.1	5.60117	4.83509	3.79491
195.2	6.3313	5.60436	4.31018
195.3	6.89568	5.70732	4.19277
195.4	7.5485	5.60841	3.59154
195.5	6.31655	7.39022	4.03137
195.6	6.28185	7.00561	4.51508
195.7	6.23307	5.74837	4.39729
195.8	6.72083	6.19135	3.61191
195.9	5.59007	5.04236	3.7618
196	6.67077	4.85666	3.95061
196.1	5.56663	6.30247	4.10103
196.2	5.47663	7.0627	4.38187
196.3	4.35654	5.2414	4.07845
196.4	5.44669	5.08427	3.46859
196.5	4.98155	5.49535	4.13827
196.6	5.72939	6.7851	4.21537
196.7	6.25514	6.25789	4.05693
196.8	4.47297	7.23102	3.68011
196.9	5.64866	6.02381	3.33479
197	5.87166	5.4273	4.28384
197.1	7.34144	6.20414	4.02469
197.2	6.26039	5.7191	4.478
197.3	5.93212	4.88589	3.2801
197.4	6.42922	5.10781	4.25471
197.5	6.92656	5.14188	3.4378
197.6	7.43799	4.76665	4.30142
197.7	7.38464	4.87717	4.21382
197.8	6.56349	5.91142	4.4294
197.9	7.07498	4.89033	4.55821
198	5.10972	4.48136	3.97247
198.1	6.75641	4.83258	3.7761
198.2	6.04537	4.60238	4.76027
198.3	6.51866	4.1456	4.25283
198.4	5.90922	5.02198	4.14299
198.5	6.21196	5.69634	4.33263
198.6	5.89019	5.5593	4.66965
198.7	7.23525	6.02503	4.40614
198.8	7.94627	5.988	4.70476
198.9	6.97328	5.36323	4.37702
199	6.8987	4.68144	4.8073
199.1	7.25714	3.67141	4.76246
199.2	7.18878	4.95915	4.54318
199.3	6.65013	5.18135	5.1559
199.4	7.82039	4.81477	5.13006
199.5	7.41553	5.15215	5.21135
199.6	8.40866	5.59844	5.1876
199.7	4.98001	5.73772	4.031
[truncated: 8,203 more rows]

## Sheet: Figure 4b
	Rotation (degrees)
Time (ns)	Apo	Mava	OM
0	107.604	101.983	94.1081
1	95.0952	104.722	102.995
2	99.1427	100.088	104.58
3	91.6977	96.0053	93.4315
4	93.4386	99.0019	103.699
5	91.0779	97.1272	94.8401
6	95.6663	99.063	103.807
7	96.0885	96.6126	100.114
8	89.9588	99.1705	97.4946
9	91.1395	95.6226	100.912
10	93.3809	94.6455	99.8109
11	93.5805	99.0363	101.375
12	91.5371	94.2495	98.7354
13	92.7226	96.2734	100.674
14	92.459	101.015	105.575
15	102.508	97.1561	93.9307
16	101.534	93.4433	98.114
17	97.5841	92.4281	103.204
18	93.683	92.2351	101.176
19	95.3615	95.7045	100.137
20	102.176	98.7183	95.175
21	98.5921	101.233	98.8502
22	99.4633	95.0174	99.7746
23	101.154	93.3088	100.847
24	102.909	97.2787	104.861
25	100.277	93.1507	103.061
26	102.866	97.0684	102.01
27	102.512	96.3016	101.021
28	97.1014	100.824	97.8748
29	93.4316	90.6907	102.01
30	103.607	94.6136	103.08
31	100.966	93.6031	102.873
32	96.5058	96.6012	102.863
33	90.9672	83.8688	99.7808
34	98.3059	92.1067	105.207
35	101.518	94.8815	96.8009
36	97.8018	90.7526	100.941
37	97.8372	93.7551	101.141
38	99.6202	93.1087	96.9581
39	96.0803	100.1	97.0879
40	94.3245	94.2392	99.3474
41	94.1737	94.8988	106.534
42	96.5448	97.4722	100.524
43	100.09	98.1813	100.973
44	95.5521	98.324	98.3433
45	107.809	98.3395	97.8787
46	96.7501	97.9852	101.615
47	98.9853	98.9883	98.9665
48	95.8535	98.2815	94.2063
49	97.7791	97.0272	97.0038
50	97.2214	89.1206	103.028
51	100.952	96.4029	106.534
52	100.17	94.259	100.094
53	100.669	94.3739	98.648
54	96.1395	85.223	102.218
55	101.293	95.252	105.059
56	106.407	90.2807	100.781
57	104.313	92.4191	101.637
58	100.67	94.7689	103.723
59	97.6372	92.0289	96.2455
60	101.087	93.6336	103.609
61	104.338	95.3544	101.308
62	97.9708	101.035	103.186
63	99.0865	104.602	97.7415
64	96.752	99.1971	97.4269
65	97.3157	98.1766	96.1974
66	95.0619	96.3854	97.8714
67	97.0728	92.6016	96.5465
68	99.6713	96.8092	99.8656
69	102.292	97.9238	102.777
70	105.659	94.9649	103.088
71	105.319	98.2277	100.332
72	100.996	95.4944	107.197
73	99.9541	100.864	98.4553
74	100.16	101.89	103.917
75	102.617	104.578	102.425
76	94.6528	103.239	103.907
77	86.681	97.2397	103.819
78	86.4056	100.181	94.8722
79	88.4765	95.7612	96.0308
80	88.0181	109.885	88.2411
81	85.2429	97.8644	92.2378
82	84.9964	100.683	91.4427
83	86.9641	98.5719	97.6624
84	82.6662	93.6196	93.6057
85	80.7131	97.4328	92.9668
86	86.9661	96.2456	97.2786
87	82.7553	95.242	89.2868
88	87.6953	96.6184	95.5719
89	89.4564	101.057	98.069
90	87.669	104.216	96.2692
91	86.3648	102.143	92.3813
92	88.4907	102.07	96.8164
93	89.4742	104.988	103.96
94	86.0618	101.282	97.4716
95	88.9607	107.967	99.7412
96	88.2975	107.092	97.7923
97	86.3367	104.995	92.9021
98	85.3534	97.7209	97.3977
99	89.8307	98.6379	101.285
100	84.47	93.0653	104.531
101	87.3235	102.624	101.891
102	90.8426	103.056	101.843
103	92.3092	106.321	100.291
104	86.0193	103.74	104.907
105	94.856	106.5	101.747
106	91.0729	111.075	104.7
107	91.7614	109.66	104.521
108	88.4741	110.058	105.431
109	95.4247	112.011	105.195
110	89.2922	112.564	105.83
111	86.0636	107.142	110.293
112	92.8108	112.36	105.179
113	92.1188	111.66	106.017
114	90.859	105.728	101.704
115	96.6832	106.178	99.4112
116	95.5078	110.866	103.786
117	91.3823	109.06	104.876
118	90.8522	103.991	107.394
119	86.5894	103.784	99.053
120	89.3686	109.104	98.5907
121	89.0704	107.772	102.967
122	97.5796	102.479	105.541
123	89.0753	104.395	105.063
124	96.2711	109.553	99.883
125	89.277	110.452	106.257
126	94.1782	114.99	103.257
127	99.3741	107.523	106.315
128	89.2181	104.053	107.778
129	88.5146	110.973	93.9734
130	93.936	105.514	100.985
131	98.069	110.75	103.627
132	89.3193	112.887	105.283
133	84.1774	105.42	103.333
134	88.3229	109.429	98.5765
135	84.8659	109.54	102.049
136	91.682	102.102	97.426
137	91.6012	106.159	98.4919
138	89.5935	111.521	99.9432
139	98.7745	109.97	100.001
140	100.131	101.883	105.543
141	100.984	107.362	103.589
142	109.189	115.362	101.782
143	111.061	108.006	100.986
144	97.866	110.983	97.907
145	104.368	113.136	95.344
146	112.466	117.273	95.8015
147	104.829	107.868	97.2999
148	104.28	110.79	95.7494
149	96.0258	104.423	103.344
150	93.9266	109.739	94.0693
151	97.4745	108.615	93.267
152	94.3109	99.0527	97.1146
153	101.227	101.966	93.175
154	100.315	90.7959	95.2078
155	101.127	103.137	94.0859
156	111.942	104.906	93.2934
157	105.837	104.677	96.0222
158	107.216	98.812	91.0505
159	103.205	100.55	91.8855
160	100.394	98.9427	92.7708
161	95.2425	110.678	92.0402
162	93.2994	103.946	93.5269
163	100.508	106.083	94.7589
164	103.98	109.44	92.9842
165	100.622	102.799	92.8023
166	103.947	116.542	90.916
167	101.516	108.508	92.768
168	99.5428	105.028	90.3009
169	102.112	100.628	92.3075
170	102.543	109.191	93.7032
171	94.0116	113.409	90.8186
172	108.799	112.927	90.9776
173	110.698	110.397	95.3193
174	109.974	110.019	90.6791
175	104.387	108.05	92.3307
176	107.452	117.265	88.0886
177	109.212	105.907	92.8129
178	108.253	102.594	92.7939
179	106.439	110.245	93.2956
180	100.793	106.088	94.4597
181	108.203	111.991	96.0071
182	107.866	111.358	94.4861
183	101.501	107.14	92.7393
184	91.3753	103.303	91.3516
185	89.6222	105.279	92.1027
186	94.7544	106.476	89.7927
187	95.0823	101.741	91.1325
188	98.4409	102.031	90.539
189	91.6009	106.958	88.7081
190	101.69	98.9166	92.1609
191	102.721	103.848	90.5697
192	106.08	102.548	87.1257
193	99.1769	105.812	90.9435
194	104.009	105.901	86.9419
195	102.695	102.13	91.1969
196	102.329	105.447	89.482
197	101.972	104.583	92.5914
198	103.302	100.044	92.9198
199	103.66	101.021	90.2707
200	105.244	104.704	90.0891
201	96.6405	102.386	89.4797
202	98.1185	107.83	88.663
203	104.522	107.806	91.8628
204	100.807	104.509	90.043
205	97.3178	107.88	92.7635
206	99.4862	103.668	92.1935
207	99.3483	99.8402	92.4691
208	105.238	101.258	91.6235
209	105.835	100.868	94.0924
210	99.0137	99.1063	91.6636
211	97.1409	99.0919	94.206
212	98.2585	103.27	91.6893
213	93.0225	97.236	95.1233
214	101.67	106.812	94.0504
215	98.9421	102.203	89.8724
216	95.5486	100.11	91.8465
217	92.6104	101.988	94.2836
218	95.4712	97.3321	95.6052
219	104.018	101.952	94.329
220	98.6889	95.3356	92.6186
221	95.7471	99.1922	92.621
222	102.434	97.1816	90.213
223	100.903	101.764	89.3805
224	106.688	97.8296	91.8003
225	104.965	92.6042	91.703
226	94.6631	99.9404	93.5159
227	100.309	103.564	90.3165
228	104.45	100.952	93.5813
229	97.6135	102.996	90.598
230	102.483	95.1529	94.1068
231	102.648	98.1566	92.7456
232	97.0223	100.242	91.7078
233	101.339	95.6098	94.444
234	104.779	99.4576	92.7683
235	98.424	103.31	91.0208
236	96.9881	98.4014	95.8648
237	103.311	100.717	93.7584
238	100.462	92.9184	92.6821
239	92.8986	97.1104	93.7094
240	96.9683	95.3857	94.1016
241	93.7414	91.7458	93.0308
242	95.5759	100.889	96.3824
243	100.152	91.5242	96.3763
244	101.357	103.36	93.149
245	105.251	98.1365	92.643
246	96.8555	93.2078	91.5985
247	97.3389	91.2121	91.5525
248	98.5049	97.9393	91.355
249	90.4787	95.8069	91.5875
250	95.7463	98.869	90.5791
251	90.5574	93.6983	90.4678
252	89.0696	101.806	91.7186
253	94.2244	103.846	91.9595
254	97.3129	103.995	93.2956
255	80.4267	96.7634	90.0737
256	90.071	94.4915	92.1958
257	101.825	101.426	90.4963
258	96.7102	101.67	90.8631
259	99.1441	99.6248	92.2624
260	95.8151	98.1129	90.9289
261	97.4057	100.712	89.6569
262	95.7092	100.6	91.9169
263	90.7453	96.8139	92.8825
264	87.7518	96.7851	90.1064
265	88.4924	94.508	92.0573
266	91.9099	89.6282	93.9001
267	94.1081	101.404	95.8686
268	88.3931	100.844	93.5601
269	85.063	90.746	93.6419
270	84.9655	96.5101	91.7716
271	85.6293	98.7923	92.4162
272	84.7773	96.6221	92.8197
273	80.5224	95.9562	90.2233
274	85.6467	101.942	92.7124
275	89.4076	99.4264	92.3912
276	85.8184	97.9516	95.9539
277	89.9442	95.1419	91.3297
278	88.262	97.4697	96.2919
279	94.3235	101.786	92.3361
280	86.6535	96.3471	89.1867
281	90.4884	96.3627	90.0535
282	85.2883	93.2003	91.9004
283	85.7505	100.507	90.575
284	93.9652	95.6262	90.2764
285	97.2708	98.0532	94.3095
286	98.6009	89.9935	91.7192
287	85.9651	93.3221	93.8644
288	83.9677	96.6583	93.8772
289	87.172	100.65	93.3036
290	85.3381	93.8994	92.6305
291	86.5553	93.6748	93.051
292	83.2936	89.3767	92.6557
293	81.7998	96.2683	93.6315
294	88.5928	90.8867	93.8918
295	95.8697	93.7824	93.3534
296	89.2502	93.2462	95.7995
297	85.8566	93.467	93.2227
298	95.6565	90.2024	98.1481
299	97.2398	89.6572	93.7869
300	93.5584	94.3936	91.6356
301	92.0614	93.0991	90.1849
302	106.479	91.2669	92.5265
303	113.043	92.7825	92.1823
304	100.928	90.1646	90.055
305	105.429	92.6617	89.6566
306	88.4743	94.7967	91.906
307	93.4884	93.0938	89.5959
308	97.1437	96.5182	91.4884
309	101.695	88.4589	88.3884
310	96.6583	92.0641	88.6649
311	99.3877	94.2462	87.5693
312	100.292	90.8031	86.9289
313	103.269	94.1758	89.1027
314	102.958	93.1982	89.6745
315	108.065	97.459	91.512
316	106.012	95.734	88.2493
317	112.085	100.346	84.9069
318	112.895	101.164	86.9798
319	107.124	100.396	91.9805
320	106.414	96.8674	91.3479
321	111.063	92.286	89.7631
322	117.495	92.4372	89.3799
323	115.536	93.9514	89.1362
324	109.861	93.295	89.8326
325	114.896	94.7883	91.3922
326	114.225	94.2497	92.0321
327	111.691	91.7918	92.9301
328	104.912	91.1692	88.0089
329	112.936	95.2235	89.0287
330	116.019	91.4233	89.6989
331	121.475	91.7427	88.9398
332	121.604	102.53	87.8461
333	123.496	97.4754	88.7689
334	116.338	96.0209	90.7014
335	118.347	98.1183	88.9881
336	118.294	97.9057	87.767
337	117.743	95.106	88.5616
338	118.949	100.511	88.6974
339	117.107	102.994	86.424
340	113.546	98.3297	89.3007
341	119.799	103.881	87.4926
342	116.049	103.193	90.9854
343	114.217	95.7759	87.4719
344	112.134	92.3834	89.5492
345	112.867	98.8563	89.1504
346	124.485	97.7679	95.3701
347	117.778	90.5889	91.0574
348	114.799	94.6312	87.5678
349	117.868	96.5771	83.96
350	107.791	96.7207	91.3379
351	114.333	99.3127	87.3481
352	114.682	102.145	91.9548
353	119.177	99.8554	90.8918
354	108.657	103.486	87.9684
355	111.851	97.3339	89.4786
356	114.336	102.173	88.6822
357	118.024	100.156	88.7385
358	116.338	94.7623	90.6746
359	109.998	97.8265	90.5662
360	115.255	93.2733	92.021
361	114.742	96.7895	90.5593
362	112.554	98.3099	90.3527
363	118.675	102.782	91.6678
364	117.234	101.602	92.9418
365	116.787	96.3257	90.1224
366	112.775	96.1721	91.5598
367	113.675	97.1762	89.4456
368	114.014	98.7603	91.5349
369	113.648	104.954	90.6154
370	114.184	98.1162	92.9789
371	111.925	98.5667	95.1287
372	116.167	97.3114	91.3363
373	120.384	96.7863	91.7528
374	119.271	104.365	92.0515
375	110.425	99.3221	99.6212
376	109.944	104.899	93.7251
377	110.791	100.445	96.6466
378	111.057	96.6995	93.0358
379	120.26	104.968	90.12
380	120.209	104.438	89.6489
381	111.477	104.933	95.4976
382	111.557	104.385	92.3477
383	109.628	107.062	91.199
384	112.95	103.749	85.5508
385	118.369	102.937	88.034
386	118.658	103.604	94.7195
387	118.973	106.369	92.7934
388	118.778	103.669	91.5638
389	119.157	106.643	88.5127
390	116.752	105.063	95.1022
391	118.415	112.53	91.64
392	118.806	106.032	95.914
393	118.096	103.644	94.526
394	116.752	114.914	91.3519
395	118.894	105.761	94.0951
396	116.782	100.07	84.93
397	121.774	104.21	83.9552
398	113.083	110.693	88.6092
399	112.409	104.828	94.9788
400	113.304	113.404	91.7213
401	113.858	100.43	94.2875
402	110.693	103.574	89.408
403	112.899	107.569	89.3683
404	114.329	106.832	92.0685
405	107.536	107.843	94.0545
406	111.931	105.209	91.3091
407	113.555	105.89	95.8262
408	115.234	106.594	94.3707
409	116.752	109.479	91.3625
410	114.501	102.95	94.829
411	113.894	106.393	89.7179
412	112.3	113.249	87.3898
413	113.487	106.674	90.4628
414	111.2	105.915	91.5082
415	112.372	104.195	91.6702
416	114.795	104.557	87.8966
417	119.378	104.136	95.7945
418	115.402	95.3585	95.2105
419	114.004	108.18	100.963
420	120.478	101.679	96.4517
421	115.507	100.158	91.7846
422	109.031	106.622	92.7179
423	114.903	102.33	96.2254
424	113.138	109.269	94.7041
425	109.912	106.958	100.315
426	115.117	103.167	97.3843
427	107.574	106.076	87.6313
428	118.491	104.807	86.7459
429	115.864	104.8	85.3141
430	117.31	104.729	85.0659
431	112.614	106.728	79.3943
432	118.316	105.195	79.525
433	123.717	100.233	92.2783
434	117.474	105.849	85.664
435	116.295	98.7266	85.4307
436	114.111	109.045	89.3037
437	121.191	99.6925	86.8379
438	117.638	107.27	84.7069
439	115.214	107	84.9492
440	116.885	106.305	88.5787
441	118.359	109.15	87.0503
442	120.543	104.131	88.2073
443	115.643	96.0791	91.0068
444	114.13	99.0942	82.7469
445	116.836	103.725	86.8871
446	115.376	103.8	86.8081
447	114.977	102.972	82.2297
448	109.854	109.534	90.6006
449	115.625	104.297	82.8097
450	115.111	112.73	88.0657
451	116.037	103.346	90.1019
452	116.195	106.415	94.8134
453	117.256	104.121	87.7455
454	117.276	108.925	86.0765
455	116.516	105.731	91.0393
456	117.446	107.886	92.2032
457	114.2	111.92	91.7745
458	120.812	109.031	91.7475
459	116.219	115.725	94.0557
460	120.012	112.226	94.0426
461	116.65	109.667	92.2997
462	111.352	107.872	97.0387
463	116.383	106.164	92.4638
464	117.749	112.723	97.5261
465	114.377	107.626	91.4326
466	119.818	108.939	92.579
467	121.701	112.56	89.4518
468	117.446	106.6	91.6747
469	118.081	109.806	92.4275
470	121.692	107.761	87.3253
471	118.158	107.651	92.9725
472	111.566	108.274	95.4714
473	118.072	105.507	92.7554
474	115.384	99.9198	95.0309
475	120.43	101.371	96.7392
476	119.206	106.999	96.4006
477	115.475	107.276	97.6794
478	117.034	103.765	90.7698
479	114.119	99.7939	102.696
480	116.032	103.498	95.1761
481	115.159	99.7062	93.8265
482	116.954	106.724	97.2598
483	108.002	94.729	97.5915
484	114.976	104.444	93.4278
485	113.948	111.542	95.8233
486	114.785	110.871	89.9619
487	113.524	113.462	100.458
488	112.071	112.192	96.8171
489	115.46	108.909	95.0415
490	112.094	109.471	94.8282
491	109.595	109.171	88.4946
492	115.619	108.047	96.3109
493	119.113	105.61	91.2977
494	118.112	109.678	95.7449
495	120.949	110.547	92.4789
496	119.328	103.92	90.9568
497	121.805	88.8932	90.6415
498	112.778	98.6974	94.3723
499	117.73	100.907	93.0117
500	111.999	103.905	90.8941
501	113.683	102.89	89.7384
502	111.079	103.182	91.1523
503	110.061	113.331	88.5449
504	113.932	117.425	84.5964
505	110.817	102.114	84.4421
506	113.956	109.594	95.0172
507	111.069	105.198	89.0366
508	118.194	108.418	91.8893
509	116.151	103.734	94.5969
510	115.136	115.501	89.5123
511	113.255	105.99	94.3278
512	112.74	112.344	95.0824
513	112.981	105.497	98.24
514	124.717	107.738	96.1306
515	124.707	110.253	95.3332
516	115.403	113.257	92.9599
517	117.297	110.886	92.3028
518	118.027	107.298	94.8251
519	112.212	116.161	91.1992
520	114.632	112.044	94.5317
521	108.224	109.872	90.2121
522	117.707	106.505	85.9083
523	116.397	113.308	99.3318
524	115.328	114.085	95.9129
525	121.781	116.5	96.2979
526	118.602	112.231	93.821
527	114.051	110.616	88.7804
528	118.791	113.297	95.6599
529	118.771	106.465	93.4128
530	121.726	109.226	93.3664
531	123.102	113.871	95.291
532	120.214	106.771	95.2033
533	119.796	112.312	94.8635
534	122.085	111	96.6547
535	121.175	113.5	84.672
536	123.736	109.813	93.2178
537	118.524	106.07	96.3646
538	112.971	105.707	96.1995
539	119.166	104.387	91.6894
540	119.269	110.877	93.2503
541	115.79	103.876	88.673
542	122.378	111.188	93.3289
543	116.774	107.402	96.5139
544	122.748	108.892	93.0207
545	114.265	106.133	92.2429
546	116.699	103.932	91.391
547	113.936	105.799	91.0655
548	117.939	110.364	89.4167
549	125.675	102.319	91.7815
550	117.937	108.064	90.8584
551	122.049	108.053	97.7931
552	117.401	107.758	93.9954
553	117.661	107.509	97.8175
554	113.799	111.716	99.1389
555	112.589	110.592	99.6966
556	115.112	109.91	101.385
557	115.421	104.311	110.706
558	113.009	113.081	97.1136
559	113.782	110.662	101.865
560	115.593	111.486	100.988
561	112.456	111.708	97.7552
562	113.042	113.159	100.343
563	114.969	105.549	99.1784
564	116.655	103.551	93.9232
565	111.217	105.846	94.0477
566	122.73	104.475	85.6411
567	113.688	108.198	89.1165
568	120.027	106.085	85.9175
569	115.256	107.127	77.8237
570	115.925	114.863	91.1463
571	112.872	116.893	91.7002
572	115.199	107.302	90.3045
573	111.806	102.465	88.1944
574	109.136	107.387	86.5136
575	115.284	106.191	97.4572
576	113.624	108.146	86.9283
577	119.486	112.106	91.3036
578	123.677	102.626	91.4795
579	117.01	105.988	88.3613
580	114.32	103.685	88.6017
581	117.506	106.437	92.6682
582	117.302	110.391	85.0515
583	116.392	110.655	82.0963
584	119.337	111.755	85.316
585	123.648	100.119	85.5854
586	117.391	105.365	82.5561
587	115.181	108.613	93.3161
588	114.971	112.356	89.937
589	114.084	106.761	90.7062
590	115.232	108.796	91.123
591	120.297	104.504	92.1492
592	110.629	102.9	91.2451
593	110.812	104.402	93.7414
594	112.122	106.442	92.2694
595	112.771	101.482	93.1521
596	112.94	104.435	87.2744
597	112.817	108.539	90.5699
598	121.469	104.502	95.2477
599	117.69	107.085	92.1741
600	124.634	105.634	95.8957
601	120.04	104.881	90.2377
602	117.747	103.156	93.2735
603	122.021	98.041	94.139
604	115.988	105.699	89.3743
605	119.236	101.812	96.6299
606	120.206	104.572	84.3103
607	116.239	108.854	90.64
608	121.334	99.9104	91.1624
609	119.988	111.098	92.6101
610	122.064	106.013	90.7934
611	121.259	103.066	86.0238
612	119.43	99.0403	94.2854
613	121.238	103.431	91.7785
614	115.085	107.382	89.7464
615	117.326	105.462	87.1714
616	110.818	102.227	99.2479
617	116.84	104.027	93.449
618	112.1	107.433	99.7405
619	113.243	105.117	99.4964
620	111.5	107.686	100.183
621	115.26	101.066	96.2442
622	112.818	103.537	102.763
623	113.95	111.109	98.692
624	110.075	105.744	94.0204
625	114.137	111.699	101.692
626	114.736	101.783	96.3247
627	118.093	101.098	97.7669
628	111.997	102.981	96.854
629	111.676	105.503	104.1
630	118.898	104	98.9974
631	112.893	101.745	100.975
632	110.773	104.997	97.0907
633	119.507	103.488	98.7869
634	112.559	109.674	92.6523
635	114.562	103.878	97.9933
636	107.95	102.126	100.294
637	113.766	100.226	94.6002
638	116.992	105.065	95.3038
639	115.722	105.69	92.5369
640	113.653	104.962	100.437
641	114.715	100.757	93.2947
642	112.431	108.524	96.8162
643	114.858	99.5888	99.2114
644	114.422	100.701	92.5413
645	111.225	102.427	97.8432
646	110.325	98.4487	98.3857
647	116.777	99.6072	94.4566
648	113.261	95.539	96.9749
649	114.875	92.2517	95.1807
650	113.671	101.881	94.8315
651	113.23	94.5333	89.4469
652	109.579	102.141	96.1139
653	111.273	98.3324	100.386
654	111.919	104.874	93.4156
655	113.074	105.569	87.0496
656	111.577	112.989	97.7605
657	116.081	106.218	92.8534
658	112.307	104.228	95.6575
659	116.066	111.934	89.4079
660	121.737	100.405	91.3267
661	117.157	108.816	97.4986
662	117.428	99.4864	97.1533
663	116.496	105.84	93.4333
664	117.889	104.331	90.3041
665	115.979	105.054	97.2457
666	116.672	107.393	90.4237
667	108.363	106.24	97.847
668	116.142	100.651	97.6798
669	118.503	102.527	94.7653
670	117.713	111.412	95.8932
671	112.377	108.971	98.1951
672	111.8	104.285	100.381
673	114.883	103.241	89.7094
674	117.319	102.292	96.0925
675	117.735	101.563	95.4405
676	117.136	100.385	93.7216
677	116.33	101.227	98.2203
678	117.071	97.0023	96.9703
679	114.952	99.7372	101.251
680	122.153	97.1562	93.7395
681	129.767	102.98	87.7374
682	124.142	105.303	97.3715
683	124.228	105.171	95.6354
684	122.662	101.535	97.6627
685	120.148	105.349	90.9524
686	126.354	106.777	98.3425
687	120.099	100.745	90.4526
688	118.528	108.188	91.7301
689	120.883	110.181	94.0921
690	117.992	102.812	90.9823
691	117.782	105.141	86.225
692	118.958	112.36	98.612
693	119.741	113.249	94.0555
694	118.95	105.223	94.1656
695	121.315	97.9177	94.5692
696	119.888	108.038	94.8016
697	120.284	110.424	94.5453
698	117.493	100.513	97.6444
699	115.011	107.942	96.4222
700	118.954	111.994	98.8745
701	116.77	106.323	102.199
702	118.337	109.26	97.877
703	123.373	108.046	97.342
704	122.256	110.585	91.7643
705	116.22	102.831	90.9931
706	121.525	104.62	95.7109
707	123.979	93.69	92.424
708	121.542	99.085	95.1098
709	121.204	97.5312	97.1445
710	124.685	103.226	98.025
711	127.739	98.4143	96.5259
712	117.509	101.886	95.041
713	117.939	101.789	95.7326
714	120.988	104.311	97.9765
715	121.644	105.794	97.9813
716	122.886	99.8535	99.736
717	120.711	104.371	99.8358
718	125.484	102.708	94.9889
719	117.745	99.0989	94.8654
720	115.56	104.271	93.0035
721	115.399	99.8954	103.201
722	115.641	100.097	99.7095
723	116.432	101.192	91.9193
724	117.07	96.0085	96.1519
725	118.604	102.709	97.6435
726	121.108	104.97	94.523
727	120.173	105.926	95.5448
728	122.368	105.811	93.3059
729	120.973	102.804	91.8569
730		107.526	92.1121
731		96.7766	92.6788
732		97.6718	92.058
733		89.486	98.1893
734		96.1843	100.789
735		99.5108	98.2468
736		105.467	92.5645
737		89.8636	92.8403
738		107.721	97.4792
739		103.523	92.326
740		102.192	97.1254
741		104.404	94.9481
742		106.085	100.765
743		106.133	93.6137
744		102.463	101.28
745		105.565	96.2259
746		98.8512	95.4839
747		97.7219	93.8205
748		92.2976	85.6676
749		97.6654	95.8013
750		100.575	88.3102
751		103.249	96.7808
752		104.416	86.4743
753		112.588	93.0736
754		107.722	89.0018
755		109.769	86.9922
756		104.568	95.4196
757		101.246	94.319
758		100.247	91.4268
759		97.8018	89.1239
760		97.1656	89.6725
761		101.402	86.3168
762		94.2627	90.4484
763		100.558	95.3019
764		97.3653	96.3081
765		96.3864	99.5211
766		92.6329	93.2396
767		89.4268	92.8928
768		99.6106	88.3531
769		95.2062	89.1203
770		98.0891	96.1332
771		98.6395	92.1836
772		98.2909	98.1878
773		97.8337	92.5136
774		94.8945	88.1957
775		98.7997	92.8438
776		98.7666	89.702
777		96.1428	106.007
778		99.7734	85.4612
779		92.3729	95.5543
780		94.0945	87.463
781		97.3735	85.7612
782		95.8195	91.8321
783		101.702	91.441
784		96.6976	95.5764
785		99.0811	88.7603
786		96.5373	95.686
787		100.098	92.0103
788		96.5377	95.0416
789		102.174	89.9749
790		108.375	96.9398
791		99.7048	99.0572
792		95.5276	91.3393
793		98.636	97.078
794		100.01	98.5687
795		97.9822	101.901
796		93.8203	94.154
797		96.2847	89.2488
798		100.788	101.923
799		99.9793	92.7063
800		96.0463	94.2558
801		95.6509	92.8134
802		98.148	90.5507
803		94.2857	93.476
804		92.7591	96.4846
805		94.2927	90.2957
806		99.6676	94.7444
807		103.052	98.8772
808		96.25	91.108
809		106.583	97.0345
810		98.8178	96.5398
811		96.2425	93.6141
812		101.21	91.9155
813		96.4982	96.7796
814		99.8869	97.2722
815		98.9471	93.2349
816		99.159	91.4447
817		96.2018	91.6015
818		101.098	92.9564
819		100.582	89.7039
820		103.359	101.937
821		94.3396	97.2718
822		103.998	98.0962
823		102.846	102.48
824		97.5996	95.245
825		102.363	92.5643
826		99.5534	99.0003
827		103.466	94.1916
828		99.4468	100.059
829		100.203	97.1187
830		98.888	94.9367
831		99.3944	98.2067
832		102.491	99.7195
833		100.127	98.0791
834		100.424	96.0261
835		102.657	90.2898
836		101.862	96.4582
837		93.8049	103.944
838		99.258	96.3246
839		101.1	97.7325
840		106.843	100.74
841		102.113	96.5392
842		103.288	97.7145
843		101.233	95.5436
844		102.949	95.9968
845		104.961	90.7505
846		102.921	102.47
847		102.799	96.2462
848		107.755	97.1581
849		103.596	96.7903
850		103.788	97.5471
851		99.889	91.3066
852		102.256	86.8788
853		110.653	91.9343
854		104.938	96.3765
855		109.125	95.5496
856		105.895	91.4643
857		111.693	93.9628
858		114.926	101.019
859		104.678	96.5636
860		102.906	91.4627
861		102.906	93.9263
862		103.233	99.0016
863		96.8058	93.5521
864		99.9368	95.434
865		103.647	94.5432
866		108.033	92.0178
867		103.342	85.708
868		104.826	94.3041
869		106.321	92.462
870		94.3912	93.6486
871		96.8911	92.1457
872		95.851	96.407
873		103.369	102.372
874		98.939	97.1599
875		95.3511	100.142
876		96.3927	100.864
877		94.1446	98.4943
878		96.0282	94.466
879		93.9908	96.0136
880		91.2285	96.7079
881		93.1502	90.3382
882		86.9499	98.857
883		92.7231	104.728
884		94.8632	93.0358
885		93.4648	93.545
886		101.206	96.9147
887		98.2636	94.0432
888		99.6227	88.8468
889		100.119	91.619
890		101.004	95.8865
891		100.773	93.2357
892		97.4771	92.1225
893		99.7601	88.8268
894		95.9107	89.7655
895		100.301	86.9656
896		101.264	82.8695
897		101.181	88.22
898		101.928	89.8223
899		98.7341	92.4306
900		97.1331	91.5156
901		99.8301	94.8921
902		87.6994	91.0856
903		91.2834	91.1647
904		98.2168	86.7183
905		100.006	88.9528
906		100.094	91.9172
907		102.826	86.7526
908		101.115	83.7977
909		104.043	94.1404
910		109.583	86.7287
911		109.026	91.2596
912		100.142	91.8716
913		94.2405	89.6988
914		102.853	93.5732
915		107.104	94.4872
916		100.114	95.7155
917		103.945	93.177
918		96.895	86.082
919		103.046	96.5396
920		99.4892	88.154
921		103.623	101.457
922		101.442	100.388
923		102.85	99.4605
924		103.828	95.916
925		93.3888	96.8912
926		94.9817	91.0074
927		102.235	96.4622
928		100.795	92.5985
929		93.9674	93.4842
930		96.7652	95.7139
931		94.4326	93.6792
932		101.875	89.9099
933		96.7311	88.6854
934		97.3632	93.7999
935		102.092	92.069
936		93.2154	94.894
937		100.062	93.8363
938		101.245	100.106
939		106.293	91.8428
940		103.938	85.0813
941		104.959	91.7493
942		108.693	93.6047
943		103.016	96.9491
944		106.364	90.8695
945		102.605	92.8509
946		105.199	96.1548
947		101.225	87.7453
948		106.534	85.4271
949		101.564	86.2982
950		96.4298	93.9576
951		104.988	93.2887
952		99.1233	91.1643
953		95.9015	93.0851
954		95.3359	93.6155
955		102.961	95.9194
956		99.2523	100.503
957		99.5938	94.4998
958		99.1763	92.6816
959		98.3994	92.2017
960		97.6265	95.6244
961		97.8741	96.1789
962		97.4902	88.7308
963		96.8143	91.9025
964		95.4906	91.3736
965		93.9542	89.1737
966		101.156	90.436
967		101.291	95.1981
968		100.312	98.4733
969		104.132	97.3328
970		96.0866	89.1555
971		95.4262	93.8998
972		92.5272	91.3808
973		102.123	97.3874
974		101.414	99.4642
975		97.769	97.6397
976		96.4217	96.702
977		92.3343	96.5927
978		92.2941	101.201
979		95.8233	98.8833
980		94.815	97.6502
981		102.452	99.7783
982		101.727	101.687
983		104.512	97.1457
984		97.4366	91.9457
985		97.6812	89.9017
986		99.6081	87.1664
987		98.9148	88.6442
988		95.203	87.2227
989		96.7497	88.3502
990		96.4434	93.0151
991		97.2287	93.0172
992		97.0738	94.8226
993		108.868	92.2351
994		103.078	91.6914
995		101.347	90.528
996		105.628	85.7644
997		103.549	97.5243
998		101.578	91.4502
999		104.958	93.407
1000		105.489	89.9908
1001		99.5369	91.911
1002		101.36	92.6135
1003		105.455	91.9314
1004		106.949	90.8274
1005		102.833	95.9024
1006		102.638	93.8403
1007		99.1084	101.823
1008		101.232	97.066
1009		99.4575	95.9488
1010		98.4344	94.7174
1011		99.7512	94.7311
1012		101.245	99.4586
1013		98.3311	91.1017
1014		97.662	89.6712
1015		101.201	89.8231
1016		103.443	93.5313
1017		108.32	90.8955
1018		107.166	92.4174
1019		104.415	97.6638

## Sheet: Figure 4c
	Rotation (degrees)
Time (ns)	Apo	Mava	OM
0	73.5554	83.785	88.7723
1	89.4468	79.2526	86.3879
2	92.4011	81.7674	86.1444
3	89.8216	86.7091	78.6554
4	87.1307	77.8741	75.9838
5	87.6138	80.0712	79.8446
6	84.8383	85.849	80.2478
7	85.2802	84.2351	85.274
8	80.1481	88.9743	80.7849
9	85.6732	89.4435	84.7376
10	84.3279	82.2783	81.9423
11	84.0502	79.0989	80.0855
12	86.9479	82.4068	83.959
13	87.7292	82.8627	84.2751
14	93.282	82.2623	84.7067
15	88.7925	89.2825	80.6282
16	87.9538	84.0477	82.456
17	94.5212	88.2354	83.5318
18	91.4634	82.0263	88.5498
19	95.0669	80.3589	88.0589
20	82.3046	81.6429	84.7278
21	90.2072	91.0611	82.1145
22	82.2376	84.8366	80.866
23	87.1652	82.6352	75.1598
24	89.6719	85.4309	78.1247
25	86.7965	84.8471	81.4981
26	83.6017	84.884	79.37
27	80.9241	88.4784	77.8204
28	90.6082	84.1091	77.1082
29	88.7212	88.0689	79.6693
30	87.1253	86.3563	75.7492
31	89.1235	87.2818	79.6235
32	88.2253	89.262	81.3381
33	88.4704	86.3483	79.9386
34	88.8534	93.7455	83.5218
35	87.7447	91.4024	82.7461
36	88.4635	87.576	79.3446
37	87.7341	88.4768	80.123
38	81.2131	89.5761	79.1741
39	88.9899	86.0026	79.5566
40	93.7917	88.8789	80.4433
41	88.6047	89.5281	79.2948
42	86.6155	83.8106	78.3573
43	78.7816	83.2034	74.353
44	89.3914	87.0008	82.4859
45	87.7287	86.8873	77.3626
46	93.8265	86.0667	88.2534
47	87.0962	82.8909	81.0157
48	90.5108	87.5256	75.9838
49	89.9416	90.149	78.0326
50	92.2932	87.4711	79.7098
51	93.1682	82.2833	76.4002
52	88.4844	84.2494	82.4393
53	90.7939	87.3283	82.671
54	87.9757	82.1672	79.5066
55	89.8463	80.9018	74.8802
56	86.1131	88.0364	81.5235
57	86.7101	90.8627	82.1674
58	78.2577	87.5269	79.7331
59	86.392	81.926	82.2142
60	77.711	85.3916	81.2857
61	77.9292	88.0458	80.0125
62	90.0985	85.7103	77.4535
63	84.1045	84.2726	84.6336
64	88.6609	86.3899	82.4707
65	88.7707	80.424	83.383
66	92.2924	89.3961	76.2138
67	94.5774	80.9152	79.8382
68	95.7751	80.7225	80.8898
69	88.9415	87.6778	81.754
70	85.6491	78.2496	85.8268
71	79.259	78.72	82.6018
72	82.5653	86.9249	83.704
73	89.5618	81.2064	83.9947
74	88.8774	80.767	85.4955
75	81.9539	81.7675	81.8292
76	96.5302	83.3449	86.5264
77	91.5678	88.0099	92.8714
78	92.6381	81.8429	93.1656
79	94.3607	88.1121	89.518
80	93.3634	90.5537	93.2703
81	96.9816	89.1728	92.2152
82	100.08	89.3448	88.4298
83	93.0478	87.6528	91.0117
84	90.0685	89.2641	89.6595
85	97.0822	89.2103	87.1784
86	97.3085	85.3082	86.7808
87	96.3148	87.9477	91.1046
88	89.9383	84.613	90.7696
89	91.2165	86.4004	89.7675
90	89.6368	94.4548	88.7718
91	98.4015	87.4451	93.1691
92	93.6901	93.7747	88.1346
93	98.037	86.4043	86.2447
94	99.5144	86.8596	90.5803
95	93.3268	79.7534	89.9489
96	93.2846	83.2945	90.9099
97	95.3296	86.1316	84.2379
98	97.1458	94.6172	88.4596
99	96.6622	82.5477	89.7769
100	99.8414	85.1269	88.6831
101	90.457	86.993	84.4479
102	94.7141	80.9389	82.5612
103	96.3708	82.201	87.377
104	100.341	80.485	89.7766
105	95.4864	83.2405	88.3258
106	95.4705	90.3472	83.7604
107	94.3515	86.239	80.7871
108	90.8184	86.3739	82.4597
109	94.6913	74.0717	87.0021
110	93.976	83.8721	83.2839
111	97.1767	85.2412	81.8533
112	96.1553	84.6306	87.098
113	96.3088	79.8164	78.1131
114	98.8626	76.7322	83.3785
115	92.281	77.5927	77.7763
116	95.0753	76.3785	84.7731
117	89.291	73.6799	79.8281
118	88.1117	76.4945	83.3612
119	86.9262	75.2866	83.475
120	96.9075	71.9043	81.0158
121	93.6787	82.9364	83.7767
122	94.4569	77.7944	83.474
123	91.1941	78.6754	78.3722
124	89.3058	78.0466	84.3362
125	95.043	71.49	85.7158
126	89.2054	75.2753	78.6483
127	93.3608	78.4736	79.5626
128	95.5405	76.7563	74.0191
129	95.6332	75.9441	87.2921
130	89.7747	73.2383	81.7554
131	88.0749	77.2882	82.561
132	90.3577	75.542	76.3988
133	85.1065	72.7944	77.7005
134	87.1835	76.7616	74.6858
135	95.3263	81.6402	77.2823
136	85.2412	91.8343	74.3004
137	86.8339	77.5873	75.2735
138	88.2481	84.3542	73.1714
139	80.8646	81.6764	72.4786
140	90.7778	87.9016	80.3601
141	87.3202	79.703	84.1812
142	83.9888	83.5173	79.2774
143	86.4799	81.0289	80.0821
144	83.9268	86.1894	73.0788
145	93.468	81.2219	79.1878
146	80.8778	83.4946	80.9351
147	77.194	81.5533	77.4683
148	78.4945	75.1163	78.8893
149	77.2152	95.1331	76.522
150	73.5101	89.6275	81.7185
151	78.6783	80.2505	79.7795
152	80.8096	84.0931	83.5763
153	80.1985	82.8474	82.2263
154	76.3215	87.7688	82.0197
155	72.9085	80.4611	82.7673
156	82.9746	89.8132	82.5232
157	79.007	82.699	83.4079
158	79.9843	87.732	81.5973
159	72.1869	82.943	82.6089
160	75.5229	88.0026	82.6566
161	75.6724	87.2773	78.5644
162	79.8302	85.955	81.9595
163	77.3078	90.5761	79.1676
164	84.7353	77.0679	89.2336
165	74.4195	87.2245	85.1546
166	80.8483	83.8775	84.6842
167	84.7477	80.9679	84.9253
168	84.8341	83.6099	88.9749
169	88.6364	89.7869	82.8298
170	88.624	91.2455	81.8243
171	82.7581	88.2803	82.3778
172	78.2203	80.5527	79.5169
173	87.9746	73.5023	79.8076
174	84.4305	76.9985	83.0233
175	80.1026	81.1999	85.0263
176	80.1636	73.3489	84.918
177	85.6405	79.9162	83.9867
178	82.6909	86.9549	82.3565
179	82.5158	79.161	81.2877
180	78.8652	79.6312	82.8196
181	78.2079	84.5029	84.407
182	73.6817	76.0537	87.1819
183	73.4588	80.8691	81.3183
184	73.6265	84.8351	83.2765
185	76.811	85.8368	80.7606
186	80.7489	76.5243	80.2996
187	76.6183	79.9047	82.0911
188	78.9305	80.2534	79.6267
189	77.5276	81.9358	80.5747
190	78.3886	78.4647	84.1184
191	82.5746	80.8963	80.4255
192	78.7414	87.7512	80.5556
193	77.7256	85.3726	85.2599
194	85.1478	77.0592	84.0339
195	87.8927	78.7048	83.1113
196	79.9807	83.0893	81.2284
197	72.0942	82.5791	84.6999
198	82.8009	84.262	81.5734
199	81.448	88.4685	86.7268
200	84.2754	87.1255	89.5331
201	83.4499	89.018	85.2667
202	79.4255	88.6702	83.1198
203	82.3097	85.3102	83.4468
204	77.3606	83.2788	82.2662
205	79.8832	81.3034	85.8292
206	73.661	84.6386	87.1691
207	81.9506	87.3378	89.2596
208	85.4508	86.5167	90.5798
209	78.3152	83.2584	88.3889
210	85.0858	85.1157	79.7508
211	85.6385	82.8634	80.6854
212	83.684	86.7565	83.2491
213	92.2542	85.3805	85.4683
214	85.9701	83.8687	81.6572
215	86.362	86.0453	83.8966
216	90.7768	91.3599	88.5781
217	86.6924	88.5183	94.7063
218	87.5641	82.9789	85.5818
219	80.026	89.0148	86.1853
220	83.7792	89.1581	93.0488
221	93.1643	86.498	91.0667
222	85.1443	86.2725	86.7953
223	93.1253	88.1199	86.1797
224	87.3819	84.4252	88.6085
225	83.0023	90.3822	86.6261
226	84.3916	92.2075	90.6663
227	81.2558	90.4752	92.6089
228	83.5652	87.1424	92.6833
229	89.7714	89.6999	93.2479
230	85.11	90.075	90.8063
231	82.9965	86.7101	90.5274
232	90.9115	90.1431	87.5376
233	87.0961	87.0282	84.5532
234	78.2463	85.0237	98.9389
235	77.6315	87.5412	84.9849
236	80.7674	92.5051	90.3252
237	77.776	89.7452	88.9157
238	78.9428	91.4488	90.8317
239	84.9754	90.6855	86.4196
240	85.5085	92.6288	87.8527
241	91.215	88.0442	84.5519
242	90.0876	89.1997	88.5145
243	89.3892	91.2752	83.7806
244	87.3131	80.3006	89.6981
245	85.7164	82.7211	91.3541
246	77.8272	83.9913	92.3462
247	90.5613	86.2037	95.1462
248	84.2402	85.2856	87.346
249	82.802	86.0764	90.5027
250	85.6199	85.2687	95.1488
251	87.9476	81.9583	91.1375
252	84.1687	79.3178	87.3584
253	93.778	79.7807	91.7717
254	93.4598	78.8455	88.2964
255	91.5777	79.0875	81.8958
256	87.8616	83.7426	86.912
257	96.6213	81.2283	79.1078
258	94.7694	86.8452	84.4382
259	99.9956	85.022	85.965
260	91.0883	89.7321	82.2705
261	99.0479	85.339	83.5543
262	96.3988	83.8252	79.4609
263	90.7267	82.1903	84.3547
264	89.7503	83.639	84.6889
265	96.2736	85.1389	89.488
266	97.5982	83.4996	89.7048
267	92.6953	82.7731	84.2309
268	90.9456	76.4804	85.4715
269	91.3348	89.5181	90.1728
270	94.2441	88.9636	83.44
271	96.6805	85.7369	87.6081
272	88.6899	83.7471	83.3639
273	97.5085	88.4949	81.9725
274	89.7174	86.2337	86.147
275	95.5679	85.9573	90.9649
276	101.649	88.0262	82.544
277	92.2748	84.7836	77.971
278	91.1277	87.9839	85.5533
279	91.6386	84.4649	78.4946
280	91.6282	88.8307	79.8352
281	91.2082	83.897	82.2511
282	86.8675	79.4451	80.2967
283	90.5202	87.2769	86.7587
284	89.2866	86.5636	81.115
285	87.6949	90.3934	88.1653
286	90.5911	89.0584	81.5966
287	90.7795	88.9596	81.1135
288	90.7831	91.5323	87.8605
289	92.5013	87.2606	84.0272
290	92.443	88.6829	83.7979
291	86.7004	89.9935	79.2338
292	88.8334	89.8202	83.4704
293	91.7571	89.3864	87.1028
294	93.5375	84.9748	82.778
295	90.3458	83.9568	85.4649
296	92.8091	88.0959	72.5849
297	91.3777	85.3623	80.2039
298	99.5961	86.7805	81.7024
299	93.3974	86.1722	86.4192
300	97.3277	86.0718	86.2835
301	98.1949	88.6532	83.8985
302	100.474	88.19	80.0389
303	93.3038	84.3997	78.5357
304	93.1922	79.3639	82.0452
305	84.6087	87.4016	87.7857
306	92.5836	85.5478	82.7524
307	82.8561	79.3598	88.4712
308	86.0725	83.8384	87.46
309	78.1347	80.2791	81.68
310	69.3087	88.1113	80.2972
311	82.0736	85.6724	86.641
312	91.1478	82.1496	81.3396
313	78.3922	86.2823	81.1976
314	80.9658	90.1094	84.885
315	78.1795	87.2958	79.6935
316	76.9511	88.9133	82.752
317	76.1008	88.073	81.7542
318	69.7696	86.5516	76.6617
319	75.1942	92.4286	79.4361
320	81.0767	90.6786	77.1189
321	77.8003	85.6517	79.9685
322	77.5976	85.7841	77.4163
323	74.4285	83.8843	76.4304
324	71.9422	85.7775	81.6808
325	70.9378	83.0638	77.5744
326	81.23	86.1928	77.7251
327	78.6817	85.3172	78.9754
328	79.2576	85.633	84.7915
329	78.834	85.0783	84.7481
330	73.4428	85.6428	75.2332
331	60.842	85.3695	81.8269
332	74.8599	91.6844	79.3213
333	58.2284	91.4313	81.3256
334	59.074	89.3146	81.2743
335	63.3534	84.6686	82.9048
336	61.9641	92.7318	84.2073
337	60.6898	88.8574	84.9077
338	55.434	85.9639	87.0177
339	59.6476	81.2091	83.8228
340	64.1096	83.3954	87.3053
341	62.3921	82.7039	90.2838
342	61.4219	82.1883	84.425
343	61.7141	74.9005	87.0765
344	60.9493	84.3586	91.8901
345	60.8364	83.3823	81.3387
346	66.3494	84.2031	84.3595
347	62.5983	85.1024	79.893
348	56.0683	84.6638	81.5287
349	62.8312	84.126	86.04
350	68.188	86.8789	84.3965
351	70.0926	79.5869	86.1176
352	68.1525	79.5389	89.4782
353	71.5968	85.5055	88.6084
354	66.9189	88.5859	93.1885
355	63.5864	85.5427	95.225
356	58.0709	86.929	92.3728
357	63.801	83.5361	84.4055
358	67.7071	85.8162	89.4445
359	58.8941	85.3887	89.0139
360	59.0204	86.6158	91.4286
361	56.6455	84.0377	93.9626
362	67.3825	83.6493	93.6035
363	67.0009	83.6377	88.1926
364	61.5302	83.7217	87.1767
365	57.8589	78.9152	90.0396
366	65.7601	80.4832	88.3753
367	65.2069	83.2431	90.6866
368	63.0387	83.5566	87.7755
369	74.9297	79.17	88.5536
370	73.3128	79.5988	88.4058
371	76.7972	79.8829	85.4155
372	62.7497	83.0762	90.4694
373	58.614	74.5832	89.9576
374	66.5788	76.0721	87.3324
375	71.0217	73.5118	89.1522
376	72.0901	81.3523	90.5141
377	76.2879	77.0928	97.1157
378	66.4804	81.4743	90.5375
379	67.8644	74.1823	95.1677
380	65.0683	72.3452	94.1674
381	68.3757	73.4171	91.5635
382	63.609	76.0117	91.185
383	63.3407	79.5419	88.8983
384	66.7776	73.242	96.5571
385	64.1987	72.9347	92.7319
386	62.2336	73.6024	87.9534
387	76.2067	68.1505	92.5799
388	66.1512	82.3197	90.7826
389	64.9581	73.7685	89.0977
390	58.2456	77.1885	89.9131
391	55.2742	77.0758	90.0161
392	62.5369	74.9787	93.357
393	59.2806	79.415	91.1801
394	61.3671	74.2968	88.8188
395	69.6665	80.264	89.5833
396	69.1256	73.7089	92.8909
397	64.3239	77.3109	91.3583
398	68.3093	73.1851	88.87
399	64.8759	68.2075	91.1398
400	69.1004	74.854	88.7659
401	65.2234	77.6086	95.8054
402	62.9416	75.5012	89.6152
403	63.4237	77.3531	91.6249
404	67.3044	73.3844	88.2533
405	69.8791	73.3183	91.8544
406	61.8053	76.496	92.2476
407	68.4056	75.7737	94.8302
408	67.529	74.053	93.635
409	64.6997	75.3401	91.7541
410	64.8335	79.271	87.879
411	69.8163	73.0798	89.7507
412	64.6991	74.1497	89.454
413	64.1055	77.0754	94.8417
414	66.9464	76.4153	87.7785
415	64.0054	76.2125	89.6106
416	64.0769	81.0656	90.9862
417	68.3067	75.3776	85.1465
418	65.6347	76.4902	89.6016
419	69.7484	74.9262	88.1497
420	63.7514	79.6254	87.8536
421	67.1717	77.6261	83.1968
422	58.2514	79.485	84.4275
423	64.6176	75.9986	86.5595
424	62.2642	74.5756	86.9234
425	60.9999	87.3266	86.1505
426	63.5848	79.0331	89.0325
427	65.3538	82.5147	97.4974
428	63.6045	80.6353	95.7872
429	74.3393	73.3649	99.1154
430	64.2544	79.9275	93.6454
431	71.0951	80.2719	94.7804
432	63.9682	76.5753	97.3936
433	62.7462	82.0778	94.8712
434	66.295	74.8506	94.7539
435	64.7122	75.723	92.9991
436	70.4313	83.0347	97.0533
437	74.0782	77.2859	100.509
438	73.3447	80.1454	95.505
439	67.3071	73.8115	94.5182
440	68.783	74.6213	97.1383
441	73.3754	75.9553	99.148
442	67.1758	76.3898	96.6566
443	60.6147	77.4543	96.7356
444	63.1487	76.6407	94.5461
445	57.2985	77.5532	96.8175
446	64.7639	74.8934	96.8717
447	64.5875	77.252	93.8843
448	62.7745	74.4336	89.3929
449	62.9475	74.4271	88.9574
450	60.7236	72.6503	94.359
451	60.4502	77.8529	97.6673
452	54.9448	74.9107	94.6831
453	60.3078	82.1488	102.211
454	58.435	76.6104	93.6856
455	56.9218	83.9193	86.1578
456	63.7721	79.4673	85.7428
457	62.9971	72.5863	84.4353
458	67.4944	74.0186	88.958
459	68.7943	72.8211	92.5162
460	65.1394	75.8044	89.1598
461	63.4427	74.1158	95.5074
462	61.4101	75.5386	87.8321
463	60.6408	68.1681	81.9001
464	57.7328	75.9561	82.5137
465	61.174	75.8908	91.1819
466	58.2799	76.4398	86.4497
467	61.8089	78.0819	88.0185
468	64.2588	81.0107	84.1261
469	61.4599	79.4256	86.3067
470	64.4	82.2665	83.472
471	59.6367	79.0151	85.8145
472	66.9181	76.3598	82.3299
473	68.8961	80.7226	87.4651
474	67.7415	81.3911	80.8802
475	61.1503	77.451	84.635
476	60.3324	76.3854	80.8861
477	62.0768	79.0211	89.6745
478	59.0645	82.5612	85.5
479	62.0917	81.4314	80.3134
480	57.7751	85.7567	85.7567
481	58.4935	80.3208	81.9885
482	57.0513	77.9001	80.0725
483	58.7936	80.7118	87.7399
484	58.9984	83.0081	86.1241
485	55.0828	80.0586	84.6212
486	52.9707	79.9598	83.8233
487	51.1254	72.935	81.7682
488	54.4188	87.9269	78.918
489	55.7973	81.7721	78.6612
490	50.9158	83.3116	79.2015
491	62.2523	83.1596	84.3048
492	61.5289	73.813	80.9185
493	63.5311	78.2869	84.6467
494	68.2712	72.5285	85.0848
495	67.7027	74.9225	85.6128
496	71.6118	78.3037	84.4668
497	66.2891	83.9986	89.0945
498	61.3086	78.8601	88.79
499	62.4768	82.1501	79.0475
500	60.7161	81.8057	88.9788
501	60.8111	75.2418	92.2806
502	63.1202	81.529	96.5347
503	58.7776	79.7017	94.9691
504	56.9886	73.6054	95.3549
505	65.6788	81.4874	87.9333
506	56.1843	74.9284	93.518
507	61.6347	80.182	94.0819
508	61.3082	78.303	86.7008
509	58.9267	81.3147	96.1259
510	58.673	78.2813	93.7837
511	55.732	72.4734	87.6116
512	62.5782	73.89	95.8691
513	61.7174	79.7489	102.247
514	66.9323	72.4635	99.2326
515	61.9958	72.1482	90.6676
516	61.5125	76.7649	97.4636
517	69.1252	77.829	87.2914
518	71.4601	78.1766	85.6454
519	61.655	70.2667	90.3661
520	60.6688	77.9758	89.9437
521	59.8774	77.5679	92.8357
522	59.5993	76.3391	92.2944
523	61.6986	76.7173	89.0248
524	57.9665	72.4587	89.192
525	60.8233	76.2228	88.1754
526	63.5365	78.5781	89.872
527	57.4669	79.9256	92.4107
528	62.4521	76.5917	87.9325
529	62.7501	73.1689	93.8764
530	57.2049	74.1729	88.706
531	66.1822	78.474	89.2094
532	59.6728	72.8061	86.2989
533	60.6999	76.6817	87.3204
534	63.3979	81.3547	89.3615
535	63.0512	76.7105	93.9673
536	59.6764	76.9362	97.7763
537	61.7293	77.7403	90.0198
538	64.1637	78.3664	89.1789
539	64.8625	79.9777	91.9997
540	64.7663	80.3278	91.4092
541	68.591	81.9614	92.4335
542	65.4456	77.5352	92.1843
543	65.0913	80.6207	91.3528
544	60.7909	79.2504	91.3722
545	60.9297	81.4587	86.4367
546	57.6941	82.851	94.6865
547	62.7674	82.4664	90.1321
548	64.8323	81.7716	93.646
549	67.8773	82.1824	86.1702
550	65.6516	77.659	91.1705
551	61.1945	81.318	92.8747
552	64.3368	77.502	81.3364
553	61.7423	79.7743	89.1815
554	61.8109	79.058	87.5072
555	59.6283	81.5311	89.5964
556	64.6517	82.9961	87.4587
557	66.668	75.6367	85.6417
558	67.3064	80.7072	84.452
559	65.4937	77.9543	81.6848
560	61.9475	79.3214	83.5306
561	63.2926	78.2464	90.7812
562	65.6771	75.637	93.9272
563	69.1207	77.4819	102.702
564	68.394	83.2194	99.5336
565	63.0883	68.1959	89.311
566	60.0501	83.6747	94.7849
567	63.4712	79.5387	101.028
568	68.3976	80.0216	94.9164
569	68.936	71.6625	99.3336
570	65.2913	74.6596	93.6013
571	62.4136	74.4561	97.0241
572	63.9791	85.4956	98.0179
573	58.2185	79.0906	100.845
574	63.3198	78.7153	98.026
575	59.4959	75.2372	94.7176
576	63.3553	74.3913	101.178
577	60.2695	76.4469	97.1257
578	68.0005	77.0969	96.7619
579	67.4666	78.1364	96.3882
580	67.5582	78.4278	98.5408
581	66.1219	80.7016	97.9558
582	62.5163	77.1721	98.201
583	59.5852	78.5072	107.555
584	58.9348	75.461	98.273
585	63.5407	78.7797	95.1821
586	59.8367	79.557	101.168
587	56.5826	82.2879	98.0819
588	60.3232	83.2435	96.5392
589	54.6238	91.3057	106.619
590	56.9355	81.718	94.7605
591	60.3731	83.2599	98.2431
592	58.9705	84.1015	101.314
593	59.1024	84.4362	93.4745
594	58.072	90.1669	93.5539
595	62.3231	90.0578	89.9514
596	63.4628	84.1172	97.6556
597	62.0211	82.8995	92.0776
598	58.4107	76.8066	94.3427
599	61.8635	82.5646	95.8917
600	59.4443	86.8798	95.1624
601	62.4542	83.4228	98.9724
602	56.1437	90.6566	90.2498
603	62.671	86.7515	95.1063
604	57.6486	85.3854	96.6248
605	61.549	81.2886	96.1817
606	59.5415	82.2799	99.7401
607	59.8329	76.7916	97.1458
608	62.2981	82.5714	91.6635
609	60.4254	76.4971	100.274
610	62.2477	85.4033	95.1045
611	67.7857	88.2844	103.259
612	64.9412	88.7993	92.6953
613	61.1876	84.8286	104.544
614	57.1115	80.7969	101.173
615	66.7249	86.521	95.7519
616	64.3101	86.1082	83.877
617	64.6674	82.759	91.3343
618	67.2493	77.9406	89.8191
619	68.5146	78.4042	82.251
620	63.7733	78.0614	90.4004
621	62.9735	76.8459	101.566
622	61.8893	78.9021	89.5558
623	62.5914	76.8776	92.1879
624	60.2062	83.5397	97.9264
625	62.4925	85.0077	95.6595
626	59.5443	81.2196	96.5204
627	60.2954	81.6266	95.3911
628	65.8416	81.3503	101.093
629	64.339	79.11	89.0884
630	57.6151	84.9902	92.539
631	61.6133	79.4452	94.385
632	66.1311	83.7217	100.064
633	59.0142	91.0764	91.8912
634	62.8394	90.5324	93.5419
635	61.9841	88.7501	92.3075
636	64.8129	85.3067	96.5463
637	66.6595	89.5366	94.509
638	62.4054	84.8014	94.1759
639	59.4889	86.2476	96.7475
640	61.1678	84.0142	97.7262
641	60.6708	83.3802	90.9223
642	62.0029	85.5593	94.5062
643	60.4952	81.6165	93.9068
644	59.9795	85.7141	98.6609
645	66.8988	80.3068	92.4786
646	58.5291	81.729	95.7969
647	63.0254	82.5991	96.6171
648	60.072	81.2746	92.2484
649	62.5987	84.1816	91.0543
650	60.4234	80.8869	98.5999
651	59.226	85.2092	96.4512
652	64.3826	80.0161	94.9594
653	59.9088	94.3453	93.3067
654	62.479	79.2083	92.5344
655	60.6894	85.4573	103.416
656	60.8332	86.187	90.595
657	59.8648	83.416	96.5912
658	59.7918	86.1582	93.0847
659	62.8377	85.9875	96.5868
660	61.3208	86.6621	98.5979
661	58.0616	89.6077	94.1876
662	59.2789	86.8511	87.6282
663	59.9346	86.462	94.8157
664	61.2712	80.4478	98.1174
665	58.8917	84.7162	96.8451
666	58.9984	82.8642	99.7049
667	67.8547	85.6309	97.1893
668	59.52	91.0305	93.4963
669	57.5124	82.2797	91.9819
670	56.2974	83.1839	94.0193
671	62.8962	81.5675	93.1121
672	58.5097	87.7066	93.3476
673	60.6522	78.7579	98.2024
674	57.4089	81.4942	94.0337
675	56.4005	81.8709	90.8284
676	56.2718	87.5353	92.6815
677	57.9796	87.7232	88.8044
678	60.5644	89.756	91.2008
679	56.1979	86.7346	93.6219
680	58.781	86.9475	86.8298
681	60.2029	84.4201	95.9976
682	58.3056	83.1043	92.5388
683	60.4323	84.2203	95.018
684	62.2443	86.7318	90.2557
685	57.3153	86.4299	94.6741
686	59.4895	83.0187	98.3697
687	64.9149	81.6933	99.527
688	62.2936	75.1768	99.5527
689	65.6181	81.7435	97.1199
690	58.8446	77.1928	98.9156
691	56.9613	88.5133	100.302
692	59.7275	76.8769	93.003
693	60.3133	83.9772	100.549
694	59.9428	80.4938	94.442
695	54.9876	84.7623	96.4949
696	55.7946	74.9866	88.9527
697	64.5277	72.9	96.2724
698	54.4283	76.4427	96.3843
699	58.0181	81.6264	100.52
700	58.5101	74.2675	92.7161
701	57.2626	73.4911	91.6543
702	60.405	75.455	95.8432
703	60.1511	80.1833	92.3699
704	59.2119	81.2138	94.1018
705	54.3064	80.1004	97.5096
706	58.4806	78.9257	91.993
707	64.0944	78.0938	93.7169
708	62.1278	83.6914	97.5207
709	55.9663	82.6963	92.6026
710	58.479	73.9233	90.9045
711	56.8404	77.3466	89.6364
712	54.5118	78.0506	97.4072
713	51.4938	80.8175	95.8384
714	64.373	81.9918	90.4244
715	59.0122	86.8341	92.5697
716	57.3877	84.4636	91.8632
717	60.782	81.7185	94.0322
718	59.367	81.6138	93.5249
719	61.9703	74.8576	90.8088
720	56.757	80.6324	90.0686
721	65.1569	91.1743	94.7674
722	59.9438	89.8089	89.5996
723	64.5531	82.654	96.0614
724	61.1031	88.7758	92.3228
725	57.2546	85.9859	86.6341
726	60.0534	81.5158	95.2666
727	58.7275	84.6854	94.4946
728	56.8694	77.2688	97.7905
729	51.4743	85.9984	99.9974
730		91.9892	94.3477
731		87.8741	97.2883
732		84.9967	93.6436
733		85.8412	93.6299
734		84.2712	94.5299
735		79.0027	89.0771
736		79.5619	95.8208
737		76.1667	91.3907
738		86.3777	92.9002
739		87.0637	93.3377
740		88.5138	91.5616
741		83.7091	92.9656
742		82.9477	89.3416
743		83.0805	92.1878
744		86.1735	88.148
745		78.0917	90.8121
746		82.716	97.5934
747		87.9966	93.4568
748		92.8851	95.5629
749		83.2735	93.3167
750		84.9003	92.2913
751		90.8119	92.7922
752		86.8976	97.1522
753		85.6874	87.353
754		89.4392	99.9994
755		90.6675	96.165
756		95.4481	93.0521
757		85.7333	96.8741
758		90.2782	93.6056
759		85.4386	100.369
760		85.6588	98.7343
761		85.1202	99.3558
762		90.3822	96.5015
763		84.4792	94.6961
764		84.1853	96.387
765		89.1747	87.5951
766		91.8697	89.9117
767		86.4474	95.4842
768		86.6292	91.9309
769		87.6469	81.6863
770		90.991	87.5834
771		93.8184	88.8419
772		86.6429	87.4314
773		92.1013	95.8315
774		89.6782	100.006
775		94.0418	97.9197
776		91.9995	95.8403
777		86.25	92.7595
778		85.874	93.0059
779		89.5709	91.7781
780		87.3005	97.9607
781		89.7785	85.5218
782		89.6023	87.4784
783		86.6822	82.8746
784		82.2111	79.4987
785		88.5678	90.3209
786		91.2203	86.192
787		91.5645	85.6572
788		85.33	86.1612
789		85.8943	91.0566
790		87.6464	88.8669
791		83.8063	94.3693
792		88.1353	95.2006
793		86.3688	90.1589
794		95.4573	91.5069
795		93.1977	84.2269
796		90.3308	92.2753
797		88.8083	100.64
798		86.0063	85.7316
799		92.0111	94.7324
800		89.0391	92.5698
801		89.2309	83.3569
802		85.5507	88.5419
803		93.1081	87.594
804		93.2663	90.5635
805		91.3352	87.9676
806		83.9935	88.1866
807		90.0166	89.3975
808		86.9492	96.7913
809		81.6438	94.6411
810		83.1954	88.0748
811		89.66	89.8919
812		90.3839	86.9302
813		86.535	91.4262
814		88.6484	90.863
815		85.8562	87.8316
816		83.5714	93.9659
817		88.3363	93.2274
818		93.2708	93.1667
819		84.1648	92.7867
820		92.45	87.8434
821		88.1442	89.3264
822		82.1578	89.5262
823		86.4369	94.7994
824		84.8242	89.7676
825		81.7153	91.2507
826		90.0781	91.6827
827		85.4891	96.1721
828		89.9644	91.3796
829		88.9787	89.0785
830		78.636	89.8891
831		85.4617	92.1054
832		81.3802	91.3399
833		85.9932	90.7833
834		89.4463	88.7565
835		84.0092	93.0626
836		82.9845	90.1003
837		79.1772	89.6108
838		83.2506	97.3934
839		84.1417	97.017
840		81.9995	93.9807
841		82.3342	93.6552
842		83.1147	90.4729
843		83.981	92.1174
844		85.1667	93.6117
845		82.3562	92.6752
846		82.4504	90.4687
847		74.8907	88.878
848		82.9489	91.703
849		86.1553	85.856
850		68.8087	90.5748
851		83.6534	90.8844
852		75.5803	89.4185
853		75.3292	97.9063
854		75.9106	92.7031
855		77.4029	91.2713
856		71.8447	95.1482
857		80.3443	91.6302
858		82.1387	89.6688
859		81.6225	92.2449
860		85.6249	94.5456
861		83.5214	93.7194
862		85.1936	87.2326
863		89.3957	87.4524
864		85.3116	94.368
865		83.9829	91.0728
866		82.6359	94.6294
867		85.6161	94.6654
868		86.4981	88.7975
869		83.4498	86.2698
870		89.0017	89.876
871		94.2393	97.103
872		85.9527	88.5172
873		92.3779	87.3932
874		93.9589	92.7668
875		94.2326	85.602
876		91.4013	91.8747
877		90.223	88.8437
878		90.7346	88.8971
879		88.9463	87.4857
880		98.4586	92.7417
881		89.1853	94.1865
882		98.0288	94.4538
883		94.7563	83.0134
884		92.3016	90.6674
885		95.055	91.7978
886		96.8491	85.4056
887		94.0034	87.8504
888		87.9119	86.4206
889		96.4114	86.6573
890		88.9391	86.5616
891		89.5423	92.4541
892		85.5128	94.2486
893		91.9496	91.7567
894		89.8637	88.4343
895		89.5623	93.5992
896		92.691	92.2142
897		91.696	91.3749
898		91.7067	85.1061
899		89.6409	90.2303
900		85.2514	92.428
901		86.4954	91.4349
902		89.8376	88.1865
903		86.9018	87.358
904		85.4335	96.2817
905		89.4505	92.1736
906		89.7275	89.3941
907		87.8668	91.8106
908		94.4268	102.231
909		90.9516	91.7911
910		91.2088	92.5058
911		91.7494	92.6566
912		91.7612	95.7171
913		90.9817	94.5964
914		87.9007	86.6371
915		85.4734	91.9097
916		89.4079	88.0461
917		93.4474	86.1409
918		83.6944	94.512
919		84.1642	86.5991
920		91.8442	87.8255
921		87.2688	87.6898
922		91.024	86.7128
923		82.6271	87.939
924		91.3779	84.7453
925		86.82	91.4212
926		90.1828	79.8648
927		92.0705	83.6326
928		87.538	87.3098
929		90.5244	89.1683
930		95.3539	82.5453
931		93.95	87.0439
932		94.233	92.7289
933		94.1197	88.3732
934		79.259	88.3228
935		86.0195	85.8123
936		91.9469	85.1439
937		92.0524	87.714
938		88.3095	83.797
939		85.7967	86.3159
940		88.7812	82.6542
941		91.4063	85.205
942		93.429	83.9718
943		92.611	86.6763
944		91.2625	94.9267
945		90.17	100.265
946		89.3553	88.5941
947		94.4872	90.2568
948		92.4263	89.8763
949		84.636	89.8941
950		88.1186	87.4832
951		88.7446	88.6926
952		92.8945	83.9283
953		92.8154	83.3012
954		93.6298	82.2695
955		92.7798	81.2191
956		92.2886	83.4796
957		91.4077	84.5632
958		91.6954	87.4584
959		93.0161	82.5684
960		94.2204	83.191
961		92.3659	81.7415
962		89.9041	86.3297
963		89.312	78.1934
964		88.3312	82.9087
965		86.2589	82.9196
966		82.3745	85.7879
967		95.4416	84.5077
968		88.8486	84.0922
969		92.4943	86.5038
970		89.8401	92.0953
971		92.0381	94.3164
972		94.5409	91.2119
973		91.4962	92.086
974		89.113	90.337
975		93.1314	90.1081
976		91.6467	90.9488
977		89.9436	85.5453
978		90.2827	86.6324
979		86.7985	89.2438
980		88.6679	89.2689
981		88.0834	89.3476
982		83.0921	83.5345
983		84.2747	88.5753
984		92.0607	91.8026
985		88.3727	91.6917
986		83.1261	93.0863
987		90.304	93.4524
988		86.6909	95.1269
989		85.8208	98.1677
990		81.1038	91.5126
991		84.245	92.7599
992		80.6761	92.8252
993		87.8296	97.2504
994		83.8453	99.7908
995		81.1297	100.167
996		85.5664	97.4425
997		86.2687	92.6087
998		84.5346	93.2893
999		81.853	99.0679
1000		87.4648	94.4816
1001		87.1063	91.2798
1002		83.0955	88.463
1003		87.4204	89.3716
1004		75.3115	92.7293
1005		83.5364	84.0358
1006		83.174	88.5541
1007		82.774	80.9924
1008		79.9894	88.1346
1009		86.5487	87.6141
1010		83.3497	87.7353
1011		82.6332	85.7046
1012		83.1429	89.3882
1013		90.7636	91.8976
1014		87.3002	90.64
1015		85.9902	89.1537
1016		87.0915	84.2507
1017		90.6658	88.5746
1018		92.3447	91.9427
1019		89.6019	84.1993

## Sheet: Figure 4d-f
	Apo (4d)						OM (4e)						Mava (4f)
Time (ns)	RMSD (Å)	Rg (Å)				Time (ns)	RMSD (Å)	Rg (Å)				Time (ns)	RMSD (Å)	Rg (Å)
0	2.06773	36.1934				0	1.78599	36.6509				0	2.0549	35.7143
1	0	36.425				1	0	36.65				1	0	35.7934
2	2.77763	35.6492				2	2.70728	36.0318				2	1.55047	35.8528
3	2.35669	36.0075				3	2.03771	36.4417				3	1.8049	35.4063
4	2.60923	35.8719				4	3.10845	36.1281				4	2.00636	35.4657
5	3.05394	35.7454				5	1.80637	36.9688				5	2.19331	35.8058
6	3.08935	35.725				6	1.8544	36.7174				6	2.1908	35.5461
7	4.16461	35.0215				7	2.39161	36.473				7	2.36126	35.8346
8	2.9238	35.6285				8	1.86343	36.6799				8	2.33287	35.4724
9	3.74367	35.4822				9	2.17946	36.741				9	2.3894	35.455
10	3.61306	35.557				10	2.05775	36.9195				10	2.31761	35.6499
11	3.89624	35.2734				11	2.2263	36.6722				11	2.73151	35.149
12	2.89432	35.9011				12	2.1901	37.0226				12	2.28881	35.3771
13	2.75121	35.8866				13	2.394	36.9165				13	2.04875	35.9041
14	1.96951	36.1909				14	3.30232	36.0675				14	2.23584	35.9001
15	2.48817	35.7495				15	2.76866	36.3466				15	2.46723	35.7747
16	2.15173	36.1761				16	2.54995	36.5339				16	2.75697	35.8182
17	2.46913	36.0071				17	2.26482	36.9595				17	2.59225	35.5297
18	2.46125	36.5778				18	2.26127	37.0493				18	2.23575	35.5954
19	2.93917	35.8636				19	2.82835	36.1971				19	2.59868	35.7407
20	2.7681	35.7729				20	2.80822	36.3657				20	2.70358	36.2222
21	2.83415	35.6467				21	2.6807	36.6578				21	2.93685	35.5994
22	2.82812	36.0575				22	2.91486	36.5503				22	2.827	35.8694
23	2.52333	36.042				23	2.96691	37.1406				23	2.96851	35.9546
24	2.7202	35.9465				24	3.1781	37.4357				24	2.73192	35.708
25	2.88989	36.1435				25	2.50968	36.8386				25	2.89179	35.971
26	2.93224	36.2789				26	2.57515	36.8169				26	3.23944	35.8941
27	2.57998	36.2104				27	2.31372	36.6209				27	3.01708	36.0156
28	3.04844	36.1358				28	2.89485	36.6631				28	3.06936	35.8101
29	2.92446	36.3593				29	2.98704	36.7629				29	3.04647	35.4429
30	2.91714	36.028				30	2.75617	36.9446				30	3.14551	35.6049
31	2.82592	36.2773				31	2.49658	36.6854				31	2.97758	35.7926
32	2.97012	36.0056				32	2.45727	36.2992				32	4.55351	35.4898
33	2.45409	36.0869				33	2.57721	36.9035				33	3.72976	35.7201
34	2.32685	36.3681				34	2.65101	36.1657				34	3.36364	35.3494
35	2.76158	35.904				35	2.78654	35.9906				35	3.341	35.5408
36	2.43206	36.1619				36	2.60157	36.3638				36	3.45277	35.7414
37	3.01391	35.7914				37	2.86555	35.8827				37	3.44471	35.4846
38	2.87567	36.0865				38	2.33686	36.6083				38	3.09149	35.937
39	3.36177	36.0676				39	2.29447	36.9492				39	3.22676	35.7458
40	3.51933	35.5941				40	2.47798	37.0037				40	3.00428	35.5005
41	3.11071	35.7548				41	2.73018	36.4446				41	3.10318	35.3963
42	3.63005	35.3099				42	2.66331	36.2872				42	2.97327	35.4422
43	2.89569	35.7549				43	2.22196	36.7111				43	3.10917	35.4544
44	3.52149	36.0179				44	2.88029	37.2667				44	2.91864	35.7948
45	2.65713	36.08				45	2.89196	37.2788				45	3.30651	35.3236
46	3.3078	35.7581				46	2.33022	36.7516				46	3.17371	35.4288
47	2.93837	36.0803				47	2.8069	36.0199				47	3.00969	35.8207
48	2.88841	36.0152				48	2.46541	36.4215				48	3.15861	35.9009
49	2.8453	36.0526				49	2.97209	36.6083				49	3.80699	35.2928
50	2.5617	36.5418				50	3.37724	36.6559				50	2.95112	35.7079
51	2.7545	36.265				51	2.67612	36.5956				51	3.33912	35.6609
52	2.95184	36.7302				52	2.50394	36.6596				52	3.2998	36.0503
53	3.156	35.6409				53	2.28569	36.7212				53	4.24768	35.1471
54	2.64827	36.4586				54	3.05545	36.9824				54	3.60748	35.4375
55	2.91477	36.7254				55	2.3535	36.8271				55	4.17812	35.5562
56	2.91477	36.6458				56	2.45002	36.8814				56	3.23227	35.7891
57	3.06296	35.8939				57	2.8183	36.5068				57	3.10469	35.8556
58	2.48465	36.107				58	2.52601	36.6884				58	3.45444	35.6375
59	3.24158	36.075				59	3.18152	36.7482				59	3.33146	35.991
60	3.57026	35.9525				60	2.53138	36.9661				60	3.17413	35.6972
61	2.35479	36.5177				61	2.80044	37.0986				61	3.11653	36.0421
62	2.80805	36.0013				62	2.5694	36.9115				62	4.03932	36.4008
63	3.32351	35.4396				63	2.99034	36.3294				63	3.20398	36.0706
64	2.59719	35.8622				64	2.5785	36.3146				64	3.24791	35.5032
65	2.76018	36.0463				65	2.79415	36.1744				65	3.71766	35.9309
66	2.46591	36.1212				66	2.46716	36.7353				66	3.95563	35.2519
67	2.45268	36.1422				67	2.7795	36.5038				67	3.8231	35.6687
68	2.72469	36.0332				68	2.68916	37.0136				68	4.2146	35.6854
69	3.07274	35.7043				69	2.93514	36.8958				69	3.69328	35.2972
70	3.39156	35.7425				70	2.46916	36.9556				70	3.5279	35.6629
71	3.00539	35.5995				71	2.95992	37.0047				71	3.3711	35.7908
72	3.29526	35.5834				72	2.557	36.3814				72	3.47098	36.1328
73	2.81853	35.9113				73	2.99461	36.9373				73	3.49566	35.9612
74	2.91023	35.916				74	2.4938	36.7495				74	3.84179	36.3919
75	2.60884	36.1549				75	2.6116	36.9286				75	4.13674	36.1611
76	3.5716	35.497				76	2.79098	37.1398				76	4.02593	36.1146
77	3.65524	35.4906				77	3.20128	36.5719				77	3.08994	36.0351
78	3.58391	35.5327				78	2.75803	36.8021				78	3.65249	36.1757
79	3.20544	35.666				79	3.91398	36.4642				79	4.2778	37.0933
80	4.97747	34.8536				80	3.59933	36.4158				80	3.70585	36.1208
81	5.14416	35.3842				81	3.25307	36.4962				81	3.88201	36.6735
82	4.76942	35.0484				82	3.36633	37.0935				82	3.42095	36.1052
83	5.49527	34.8425				83	3.19061	36.6273				83	4.00485	36.2702
84	5.37691	35.0197				84	3.40736	36.385				84	4.151	36.2558
85	4.87133	34.898				85	2.75912	36.2568				85	3.96559	36.2847
86	5.25457	35.1828				86	4.26792	36.1684				86	4.174	36.0131
87	4.16336	35.1738				87	3.16837	36.6201				87	4.09599	36.3681
88	3.96428	35.4645				88	2.99447	36.5818				88	3.71306	36.1621
89	4.34319	35.2582				89	3.21369	36.3656				89	4.15996	37.0022
90	4.31933	35.4107				90	3.6565	36.6107				90	4.46041	36.946
91	3.76002	35.6039				91	2.86397	36.6841				91	4.5517	36.831
92	4.00411	35.5393				92	3.06406	37.196				92	4.28469	36.9971
93	4.531	35.4674				93	2.77305	36.7812				93	3.93174	36.6776
94	3.58664	35.7074				94	2.30758	36.9087				94	4.3464	36.467
95	4.18184	35.2762				95	2.43325	37.0114				95	4.57015	36.4459
96	4.52033	35.1666				96	3.26957	36.1313				96	4.00744	36.4306
97	4.12793	35.4933				97	3.03759	36.7846				97	4.46424	36.4115
98	4.1816	35.619				98	2.3724	36.742				98	3.77867	36.214
99	4.69162	35.1243				99	3.17173	37.0549				99	4.25618	36.112
100	4.35276	35.0063				100	2.48572	36.714				100	4.44008	36.6297
101	3.96744	35.2145				101	2.53281	36.7458				101	4.12406	36.5271
102	3.42502	35.7599				102	2.25766	36.8293				102	4.57886	36.6016
103	4.13047	35.686				103	3.49597	37.3461				103	4.51735	36.6674
104	2.99142	35.6839				104	2.53369	36.3543				104	4.47132	36.5782
105	3.75084	35.4741				105	3.26335	37.0888				105	5.55221	37.2133
106	3.80715	35.4559				106	3.17414	37.0118				106	4.89801	36.7346
107	4.21598	35.0941				107	2.86351	37.0305				107	5.47106	37.1086
108	3.03158	35.7087				108	2.8986	37.0472				108	5.27975	36.9918
109	3.74117	35.6041				109	3.13429	36.7259				109	5.49229	37.1119
110	4.14774	35.7333				110	3.50146	37.0999				110	4.52156	36.5396
111	3.29406	35.7695				111	2.98573	37.0147				111	5.29378	37.0187
112	3.82682	35.5448				112	3.14959	36.662				112	5.0034	36.8627
113	4.13285	35.4839				113	2.68347	36.8647				113	4.28412	36.1625
114	2.84951	35.7548				114	2.98027	36.4214				114	4.51499	36.7392
115	2.70358	36.0848				115	2.89842	36.7642				115	4.74434	36.418
116	3.48169	35.4825				116	2.95083	36.9498				116	4.70081	36.7162
117	3.40861	35.4396				117	3.07876	36.9249				117	4.38482	36.6081
118	4.6931	35.2294				118	2.57483	36.4881				118	3.90307	36.217
119	4.20493	35.1394				119	2.8177	36.6804				119	4.92099	36.5477
120	3.48986	35.6176				120	2.8419	37.0223				120	4.97461	36.635
121	2.65506	35.8164				121	3.21282	37.037				121	4.41124	36.5368
122	3.80135	35.6945				122	3.71962	36.9183				122	4.53367	36.5301
123	2.67541	35.8568				123	2.94739	36.6584				123	4.98957	36.6776
124	4.07168	35.2931				124	2.93693	36.8309				124	5.19607	36.4576
125	3.37364	35.6407				125	2.83343	36.614				125	5.41619	36.621
126	2.93023	36.0607				126	3.08441	36.7724				126	4.60211	36.2653
127	3.50862	35.6896				127	3.47169	36.9272				127	3.90893	36.4676
128	3.56348	35.6163				128	2.87637	36.5204				128	4.76703	36.4459
129	2.7531	36.1014				129	2.72435	36.7859				129	4.33039	36.1407
130	2.95326	36.045				130	2.74864	36.9253				130	4.5326	36.3868
131	3.33094	35.5401				131	2.87119	36.7291				131	5.18183	36.8674
132	4.23194	35.2731				132	2.78279	36.6475				132	4.47411	36.4191
133	4.508	35.0597				133	2.95777	36.2043				133	4.70234	36.4826
134	4.82405	35.1255				134	2.92718	36.3464				134	4.90583	36.837
135	3.14279	35.9106				135	3.19813	36.3264				135	4.00284	36.8011
136	3.96823	35.8467				136	3.23633	36.2875				136	4.29441	36.5363
137	3.80007	35.9977				137	3.04662	36.5543				137	5.06346	36.9953
138	3.87781	36.0574				138	3.43956	36.519				138	4.85954	37.2244
139	3.10855	36.719				139	2.94329	36.8421				139	4.06413	36.5878
140	3.25023	36.5084				140	3.00403	36.8861				140	4.36616	36.8451
141	4.21506	37.2845				141	2.97128	36.578				141	5.2499	37.0412
142	3.90909	37.2866				142	2.74956	36.6489				142	4.51738	36.6295
143	3.03996	36.6016				143	3.26132	36.4938				143	4.8894	36.9207
144	3.29128	37.0928				144	3.04047	36.3958				144	5.89553	37.0458
145	4.93257	36.7618				145	3.23173	35.8861				145	5.48567	36.826
146	4.09991	36.2964				146	3.29555	36.1588				146	4.63885	36.8647
147	4.15105	36.2641				147	3.0892	36.2225				147	5.326	36.6544
148	3.55693	35.9612				148	2.96355	36.4539				148	4.7387	37.1127
149	3.73015	35.8442				149	3.34676	36.0036				149	5.64484	37.1567
150	3.85938	35.5728				150	3.53306	36.0553				150	4.9597	36.8546
151	3.74997	35.6495				151	3.27559	35.9376				151	3.81151	36.5238
152	3.67323	36.2862				152	3.8845	35.7318				152	3.90838	36.2143
153	4.2605	35.7093				153	4.01209	35.4814				153	4.06776	35.7136
154	4.22299	35.7261				154	3.47552	35.8316				154	3.81426	35.8932
155	4.90793	36.4149				155	3.92468	35.7761				155	3.9907	36.4863
156	4.3589	36.2885				156	3.52938	35.7856				156	4.16888	36.1568
157	4.00317	36.2493				157	3.64009	35.8267				157	3.92436	36.2079
158	4.51303	35.6234				158	3.7395	35.7172				158	3.98864	36.3453
159	3.99715	36.1303				159	3.45007	36.0792				159	4.22386	36.3359
160	3.86986	35.6358				160	3.676	35.9949				160	6.29657	37.3185
161	3.8508	35.7111				161	3.79741	35.8148				161	4.65724	36.727
162	4.04191	35.5871				162	3.62031	35.9007				162	4.87085	36.801
163	4.13927	36.0955				163	3.31053	35.831				163	5.0445	36.6319
164	4.11232	35.7414				164	3.86316	35.7682				164	3.92161	36.3307
165	3.76151	35.6295				165	3.88142	35.8761				165	5.32331	36.7947
166	3.19005	36.1928				166	3.86626	35.8471				166	4.50355	36.6234
167	3.28692	36.0976				167	3.91221	35.9062				167	3.61354	35.787
168	3.0978	36.7536				168	3.76758	35.7639				168	4.01119	36.6152
169	3.39228	37.0301				169	3.74041	35.9009				169	4.34694	36.8921
170	3.30537	36.4807				170	4.63894	35.6144				170	5.00665	37.0421
171	4.68663	37.0193				171	4.14304	35.8943				171	4.88651	36.7413
172	4.18802	37.2995				172	3.55974	35.8479				172	4.79495	36.4222
173	4.51039	36.8689				173	3.89459	35.7898				173	4.69277	36.6244
174	4.38209	36.1795				174	3.78999	35.922				174	4.80171	36.8666
175	4.33628	36.8546				175	3.89169	35.809				175	6.03462	37.1356
176	4.2317	37.114				176	3.79004	35.8346				176	5.01822	37.0107
177	4.17027	36.5534				177	3.6688	35.8877				177	4.59594	36.8125
178	4.27042	36.8				178	3.74571	35.9469				178	4.91575	36.9843
179	3.82929	36.341				179	3.78032	35.8244				179	4.4018	36.7448
180	4.59698	36.9791				180	3.8434	35.8078				180	5.59459	37.1019
181	5.33196	36.891				181	3.6484	36.0645				181	5.16587	36.8149
182	4.58341	35.9642				182	4.358	35.8998				182	4.80053	36.8939
183	3.82249	35.5911				183	3.61895	35.9978				183	3.58272	36.4782
184	3.90789	35.7266				184	3.87556	36.0371				184	3.71402	36.2111
185	4.61246	35.6078				185	4.04181	35.7685				185	4.20358	36.2573
186	4.05786	35.9521				186	4.08916	35.764				186	3.77625	36.342
187	4.02004	36.1131				187	4.27397	35.8698				187	3.83521	36.2999
188	4.3611	36.0992				188	4.44098	35.7046				188	4.36205	36.4968
189	4.26028	36.271				189	4.14316	35.633				189	3.33659	35.8859
190	4.45979	36.4486				190	4.05572	35.9179				190	3.53075	36.2887
191	5.02974	36.6817				191	4.74036	35.7041				191	4.05804	36.4775
192	4.21149	36.2216				192	3.90971	35.9937				192	4.27587	36.7511
193	4.06705	37.0016				193	4.79302	35.9137				193	4.48506	36.5559
194	3.87485	36.6834				194	3.57007	36.3046				194	3.50879	36.3542
195	3.91634	36.4504				195	3.49185	36.2309				195	3.98802	36.2042
196	4.622	36.4849				196	3.57595	35.9237				196	4.05699	36.4443
197	4.71854	36.466				197	3.73754	35.9267				197	3.38384	36.3679
198	4.55235	36.5622				198	4.10031	35.8524				198	4.03849	36.4801
199	4.37258	36.8966				199	3.73253	36.219				199	4.50195	36.672
200	3.5171	36.2365				200	3.8187	35.8153				200	3.88834	36.6581
201	3.55447	36.1121				201	4.51274	35.8948				201	4.26456	36.4741
202	4.45472	36.7091				202	4.02833	36.0821				202	4.00952	36.195
203	5.04236	36.6624				203	4.20826	35.7151				203	3.68951	36.3013
204	3.88526	36.4007				204	4.38597	35.8362				204	4.10623	36.3095
205	4.26038	36.4945				205	3.87304	35.9666				205	3.84046	36.421
206	3.95665	36.4527				206	3.50778	36.3224				206	4.12569	36.1935
207	3.676	36.7715				207	3.48897	36.1448				207	3.8672	36.3739
208	4.50245	37.073				208	3.68788	35.9849				208	3.97097	36.2326
209	3.80282	36.6451				209	3.7545	36.1094				209	3.94994	36.0133
210	4.01358	36.8957				210	3.60157	36.0162				210	3.99653	35.974
211	3.95817	36.8232				211	3.46186	35.9409				211	4.56391	36.4066
212	3.99648	37.3024				212	3.737	35.9245				212	4.09532	36.1522
213	4.05157	37.2899				213	3.79924	35.6518				213	4.13091	36.0779
214	4.43761	37.031				214	4.34902	35.8327				214	4.26274	36.4093
215	4.46975	37.0145				215	4.20891	36.0549				215	3.7776	36.1588
216	5.01799	37.2842				216	3.96261	36.4541				216	3.96087	36.2444
217	5.62044	37.4336				217	3.13634	36.2156				217	3.79044	36.183
218	4.99719	37.432				218	3.76929	36.0891				218	4.29069	36.4579
219	4.44581	37.2273				219	3.54565	36.3756				219	4.00754	36.0834
220	4.24418	37.0454				220	3.56181	36.2315				220	3.43033	35.9368
221	4.51053	37.4848				221	3.65209	35.9587				221	3.90208	36.078
222	4.4888	37.8057				222	4.07889	36.2313				222	3.69615	36.1968
223	5.79254	38.1656				223	3.60832	36.065				223	3.44232	35.5871
224	5.52265	37.7076				224	3.55061	36.0509				224	4.02906	35.9352
225	3.8749	37.094				225	3.24648	36.2878				225	3.60421	36.1786
226	4.51722	37.51				226	3.96628	36.2535				226	3.72007	36.302
227	5.42167	38.105				227	3.79012	36.3101				227	3.65463	36.0069
228	4.85579	37.4066				228	4.03112	36.0487				228	3.82831	36.4444
229	5.28381	37.8267				229	3.47421	36.2283				229	3.83298	36.081
230	4.82247	37.5641				230	3.64548	36.2982				230	3.85843	36.0251
231	4.57937	37.6668				231	3.64603	36.2357				231	3.83275	36.0505
232	5.06127	38.1902				232	3.58	36.1601				232	3.5065	35.6309
233	4.7771	37.6561				233	3.66304	36.3874				233	3.80141	35.8
234	5.62006	37.8568				234	3.51945	36.45				234	3.93911	36.371
235	4.59607	37.3708				235	3.28424	36.3605				235	3.81951	36.3663
236	4.85413	37.4108				236	3.26683	36.3136				236	3.35519	36.0555
237	4.74655	37.4862				237	3.56107	36.1451				237	4.11369	35.9448
238	5.24509	37.6032				238	3.37074	36.1407				238	3.27498	35.863
239	5.50002	38.0397				239	3.65195	36.0869				239	3.68896	36.1912
240	4.94824	37.9519				240	3.5948	36.0562				240	3.5942	35.8301
241	4.79966	37.8114				241	3.36809	35.916				241	3.57473	36.2299
242	4.58543	37.864				242	3.37689	35.9284				242	3.98062	35.7987
243	3.79254	37.5622				243	3.81504	35.9811				243	4.14443	36.2295
244	4.2647	37.456				244	4.1206	36.0788				244	3.50484	35.9175
245	4.18398	36.7574				245	4.26516	36.0693				245	3.80384	35.5801
246	4.23495	37.5425				246	3.86704	36.3393				246	4.09604	35.9158
247	3.72971	36.5824				247	3.72179	36.2506				247	3.49883	35.8555
248	4.53219	36.4992				248	3.75206	36.4927				248	3.66808	35.8503
249	4.67731	37.143				249	4.13869	36.3924				249	3.91465	36.3472
250	5.04845	36.8893				250	3.97791	36.244				250	3.66985	35.9291
251	5.44036	36.8788				251	3.85506	36.244				251	3.33338	35.7144
252	4.76812	37.4837				252	3.78335	36.5749				252	3.58709	36.2819
253	4.36056	37.8757				253	3.53144	36.2813				253	3.67453	36.5357
254	5.92359	36.8445				254	3.77153	36.058				254	3.52138	36.2049
255	6.4681	37.9307				255	3.75694	35.9985				255	3.53061	36.0557
256	6.53513	38.8281				256	3.43236	36.1224				256	3.58947	36.094
257	6.49762	38.7615				257	3.87496	36.1224				257	3.66466	36.2217
258	6.64981	38.9798				258	3.54553	36.1154				258	3.686	36.1384
259	5.61972	38.0497				259	3.70974	36.1196				259	3.64281	36.401
260	6.37301	38.6419				260	3.77035	36.0038				260	3.50978	36.75
261	4.82911	37.8127				261	3.90961	35.8964				261	3.38442	35.7134
262	4.91824	37.3131				262	3.83638	36.2494				262	3.30664	35.8331
263	5.97929	37.5194				263	3.83473	36.0288				263	3.68509	36.2364
264	5.60199	37.2363				264	3.75531	36.2888				264	3.19291	36.1005
265	5.75928	37.9886				265	3.69872	36.247				265	3.45798	35.8883
266	5.3112	37.8189				266	3.47271	35.9276				266	3.09708	36.061
267	4.90436	36.9133				267	3.75	36.1447				267	3.18066	36.1363
268	5.77172	36.4563				268	3.54961	36.2007				268	3.64878	35.5974
269	5.65059	36.8469				269	3.4066	36.1394				269	3.36379	35.676
270	5.10637	36.6034				270	3.50947	36.2441				270	3.45921	36.4287
271	5.65848	36.3706				271	3.86948	36.0252				271	3.11025	35.7529
272	6.47217	36.683				272	3.55403	36.0478				272	3.32966	35.8634
273	5.63732	37.0473				273	3.53536	36.2349				273	3.67713	36.5443
274	5.19307	36.9527				274	3.70242	36.1888				274	3.32605	36.1177
275	5.79559	37.013				275	3.28231	36.1745				275	3.26901	36.1014
276	6.03629	37.6489				276	3.48903	36.0531				276	3.27402	35.9844
277	5.57937	37.4915				277	3.3837	36.0952				277	3.41476	36.1284
278	5.14671	37.7769				278	3.62855	36.088				278	3.66172	36.6389
279	5.06171	37.1861				279	3.72859	35.7302				279	3.75315	36.2188
280	4.6084	37.0012				280	3.61183	36.0523				280	3.63968	36.3725
281	5.19379	36.439				281	3.6252	35.946				281	3.40572	35.8256
282	5.50487	36.6514				282	3.86823	36.0431				282	3.74723	36.4912
283	4.83145	37.2807				283	3.69826	36.0277				283	3.43942	36.1083
284	4.0779	37.0691				284	3.78625	36.0112				284	3.44167	36.1203
285	4.47166	37.7713				285	3.899	35.9309				285	3.65622	35.8119
286	5.64679	36.5773				286	3.5105	35.9303				286	3.14434	35.9963
287	6.12718	36.3589				287	3.80271	36.2136				287	3.38231	36.2238
288	5.35902	37.0447				288	3.58023	35.8918				288	3.66891	36.2588
289	6.01869	36.7348				289	3.50482	36.1405				289	3.84308	36.0454
290	5.23226	36.4528				290	3.32608	36.3888				290	3.84959	35.8397
291	5.38235	36.4423				291	3.41291	36.3525				291	4.08184	35.4431
292	5.56003	36.6337				292	3.41326	36.3986				292	3.87629	36.0654
293	5.41632	37.7048				293	3.68272	36.1462				293	3.82613	35.7491
294	4.63192	37.6122				294	3.51362	36.3912				294	3.57934	35.632
295	4.79357	36.8838				295	3.75121	35.8951				295	4.26894	35.8265
296	5.32785	36.9883				296	3.53679	36.1744				296	3.79337	35.6473
297	4.25285	37.4166				297	3.4407	36.031				297	3.74346	35.9012
298	4.43685	37.7094				298	3.31766	36.3593				298	4.03264	35.8734
299	5.17144	37.4704				299	3.63689	36.2759				299	3.74267	35.721
300	5.50649	37.6457				300	3.64222	36.1206				300	3.7033	36.0486
301	6.84234	39.5208				301	3.87216	35.899				301	3.9278	35.8576
302	7.21052	39.7013				302	3.91141	36.1584				302	3.75108	35.698
303	5.83102	38.5963				303	3.8473	36.0569				303	3.99363	35.493
304	6.56681	38.9042				304	3.98765	36.0119				304	3.91961	35.5392
305	5.35226	37.5761				305	3.83803	35.9188				305	4.01763	35.6933
306	4.67383	37.2677				306	4.41521	35.8766				306	4.07667	35.6491
307	4.68049	37.5938				307	3.79823	35.9881				307	4.41133	36.1461
308	4.89855	37.4757				308	4.10053	35.6854				308	4.0114	35.6148
309	5.06004	37.1557				309	4.22753	35.7611				309	3.95537	35.9456
310	5.1791	38.0482				310	4.34624	35.6919				310	4.10396	36.1998
311	5.84061	38.5292				311	4.36653	35.772				311	4.1582	36.214
312	5.74347	37.8687				312	4.03985	35.611				312	3.68012	35.7105
313	6.11029	38.1869				313	4.24315	35.5569				313	3.73453	35.769
314	5.78392	38.0877				314	3.88887	36.0876				314	3.56042	35.8756
315	5.55446	37.7272				315	4.21872	35.7275				315	3.74943	35.754
316	6.22264	37.8898				316	4.96617	35.6567				316	4.44897	36.7882
317	6.48357	37.8377				317	4.64949	35.6847				317	4.40939	36.6505
318	5.19405	37.3159				318	3.79656	35.8511				318	4.77418	36.4784
319	6.15337	37.9396				319	4.03182	35.8902				319	4.12105	36.234
320	6.56027	38.1291				320	3.92443	36.1898				320	4.18959	35.7642
321	6.90472	38.4891				321	4.96506	35.4657				321	4.65997	35.9685
322	6.57616	38.2163				322	4.32271	35.6841				322	4.23987	35.7607
323	5.86647	37.7346				323	3.71191	36.0428				323	4.10732	35.8311
324	6.84329	38.0141				324	3.80524	35.8686				324	3.81559	35.7491
325	7.37057	38.898				325	3.74632	35.9114				325	3.93417	35.5742
326	6.80011	38.7372				326	4.51797	35.7897				326	3.31327	35.5137
327	6.11919	38.4151				327	4.33751	35.8465				327	3.85099	35.7142
328	7.42645	38.6287				328	4.0983	36.1178				328	4.0734	35.7894
329	7.36502	38.1259				329	3.99841	36.0007				329	4.23401	35.3744
330	8.58245	38.0629				330	3.94416	35.9978				330	4.78003	36.0491
331	8.74492	38.2611				331	4.40234	35.6898				331	4.12857	36.3064
332	9.23077	37.8625				332	4.07598	35.667				332	3.59774	36.2397
333	8.16578	37.9125				333	3.84719	35.6954				333	3.73892	36.0755
334	8.12261	37.4566				334	4.0145	35.843				334	3.82642	36.3767
335	7.8947	37.4009				335	4.4608	35.8626				335	3.72815	35.9466
336	8.41135	37.3364				336	4.08047	35.9756				336	3.55951	35.9484
337	8.71237	37.4083				337	3.82402	36.3158				337	3.31447	35.7973
338	7.92039	37.4853				338	4.33196	35.9709				338	4.03907	36.4872
339	7.39758	37.5121				339	3.85936	36.1462				339	3.63411	36.0104
340	8.46521	38.1127				340	4.3669	36.0018				340	4.18758	36.5708
341	8.1414	37.6513				341	3.54238	36.1715				341	3.58394	36.0355
342	7.82923	37.953				342	5.13997	35.6177				342	3.29875	35.7369
343	8.08255	37.7143				343	4.364	36.169				343	3.43981	35.5629
344	8.46944	37.8676				344	4.33533	35.7343				344	3.67954	35.6225
345	9.32244	38.4539				345	3.55825	36.234				345	3.62977	35.6631
346	8.69093	37.9039				346	4.40656	35.7032				346	3.56433	35.5486
347	8.29852	37.5961				347	4.92371	35.7274				347	3.35819	35.7255
348	8.33272	38.1432				348	5.28503	35.7689				348	3.02617	35.982
349	6.97286	37.8144				349	3.91914	36.1042				349	3.17502	35.844
350	7.38748	38.0735				350	4.01613	36.2493				350	3.29807	35.8822
351	8.07301	38.8012				351	3.40465	36.4567				351	3.52683	36.1833
352	8.13418	38.4431				352	3.81319	36.4493				352	3.28063	36.0506
353	6.42224	37.7549				353	4.35985	36.2959				353	3.33396	36.0993
354	7.74046	37.6282				354	3.83547	36.3044				354	3.32896	35.3878
355	7.88069	37.5495				355	3.97697	36.4912				355	3.41604	35.8986
356	7.74375	36.9589				356	3.90925	36.3415				356	3.25973	36.1017
357	7.30962	38.1012				357	3.74095	36.2363				357	3.45674	35.504
358	7.06125	37.0622				358	3.92658	36.3157				358	3.57519	35.8962
359	7.83954	37.5974				359	3.67529	36.6189				359	3.5018	35.7925
360	7.95412	37.4488				360	3.956	36.5108				360	3.01735	35.8785
361	6.93678	37.8841				361	3.97864	36.6329				361	3.08869	35.9253
362	8.11525	38.3764				362	3.66581	36.2778				362	3.44356	35.8974
363	8.02623	38.0132				363	3.31566	36.3647				363	3.27352	36.1321
364	8.18581	38.0641				364	3.95241	36.367				364	3.32287	36.0023
365	7.12023	37.4906				365	3.49583	36.3969				365	3.34967	35.72
366	7.14359	37.2927				366	4.00218	36.1558				366	3.18002	35.4533
367	7.06142	37.3328				367	4.13232	35.9757				367	3.2115	36.1571
368	6.46771	37.8682				368	4.04669	36.1312				368	4.19714	36.5758
369	6.59648	37.911				369	3.48918	36.2236				369	3.32987	35.8899
370	6.43682	38.0454				370	3.19304	36.2987				370	3.30519	35.999
371	7.57106	37.5603				371	3.27912	36.339				371	3.65087	36.5186
372	8.62615	37.6689				372	3.61617	36.4296				372	3.10436	35.9632
373	8.37825	38.1506				373	3.68761	36.5612				373	3.62436	36.1739
374	6.88365	37.9571				374	2.90286	37.122				374	3.52326	35.9343
375	6.59986	37.3336				375	3.20059	36.7034				375	3.75108	36.1331
376	6.16203	37.5974				376	3.67748	36.6911				376	3.55879	36.0567
377	7.28764	37.371				377	3.9016	36.4117				377	3.37439	35.9126
378	8.28474	38.2923				378	4.36826	36.3791				378	3.76721	36.0613
379	8.49485	37.9562				379	4.14217	36.2884				379	3.9891	35.8234
380	7.50872	37.6073				380	3.80067	36.2807				380	3.7991	36.0741
381	7.69033	37.4112				381	4.03718	36.5801				381	3.99116	36.2432
382	7.40791	37.0666				382	4.04507	36.1138				382	4.63912	36.8209
383	7.02117	37.3375				383	5.43733	36.3249				383	3.60161	35.8909
384	7.79802	37.3611				384	4.7645	36.2108				384	3.82741	36.1725
385	8.0633	37.4084				385	4.34631	36.3456				385	4.02982	36.1633
386	7.81561	37.8331				386	4.20003	36.6368				386	4.35692	36.4655
387	8.27482	37.7527				387	4.86806	36.6181				387	3.90984	36.3914
388	7.72528	37.2713				388	4.67092	36.3639				388	4.32747	36.3165
389	7.85258	37.1121				389	4.01099	36.6431				389	3.69257	36.0602
390	8.11975	37.3007				390	4.22146	36.4752				390	4.80739	36.4918
391	8.53602	37.2688				391	2.89804	36.5874				391	4.03779	36.3257
392	8.19684	37.4932				392	3.05529	36.9292				392	3.48155	36.2182
393	7.95641	37.2514				393	3.73131	36.6589				393	5.12681	36.7044
394	8.4112	37.9336				394	3.55791	36.5333				394	3.80502	36.5892
395	7.93037	37.4204				395	4.91968	36.2718				395	3.88416	36.3088
396	8.3706	37.5962				396	4.96753	36.1422				396	3.69675	36.5474
397	7.48679	37.1229				397	4.16319	36.2041				397	4.90461	36.5265
398	7.51906	37.314				398	3.85513	36.3159				398	4.16106	36.4736
399	8.28892	38.0035				399	3.85727	36.3666				399	5.12453	36.49
400	8.25985	37.6826				400	3.62875	36.988				400	3.65972	36.0275
401	7.37884	36.9713				401	3.85644	36.2773				401	3.86012	36.6155
402	6.98299	37.0947				402	3.55078	36.3382				402	4.094	36.2687
403	7.41137	37.4265				403	4.3747	36.3618				403	3.99106	36.1728
404	7.26326	37.7281				404	3.1782	36.7574				404	4.34553	36.4463
405	7.60934	37.1477				405	3.87013	36.4885				405	4.10839	36.1991
406	6.71124	37.1237				406	3.25802	36.7845				406	4.16102	36.3147
407	7.37626	37.4451				407	3.48185	36.729				407	4.13226	36.4686
408	7.91092	37.2066				408	3.79802	36.3211				408	4.26518	36.3837
409	7.73744	37.7742				409	3.73417	36.6391				409	3.59233	36.2815
410	7.32115	37.8874				410	4.18915	36.6147				410	3.90263	36.0557
411	7.82296	37.7979				411	3.78319	36.7617				411	4.67524	36.3919
412	7.8012	37.4062				412	4.18571	36.9146				412	3.71331	36.3529
413	7.03956	37.6193				413	3.24645	37.0576				413	3.9312	36.2218
414	7.77199	37.8997				414	3.59125	36.9958				414	4.26689	36.3622
415	8.49447	37.9777				415	4.20905	36.7265				415	4.05912	36.0674
416	8.21507	38.0447				416	3.36343	37.2245				416	3.91694	35.9536
417	8.25522	37.7382				417	3.56855	37.0124				417	4.19777	35.9508
418	7.56969	37.8319				418	3.28996	37.3799				418	4.58792	36.4997
419	8.34049	37.2087				419	3.16526	37.2399				419	3.86252	36.129
420	7.29812	37.1069				420	3.74686	36.7757				420	3.94806	36.2616
421	7.82841	36.9853				421	3.43655	36.8007				421	4.90834	36.4762
422	7.71325	37.3708				422	3.86459	37.1445				422	3.9234	35.7273
423	7.55236	37.4662				423	3.41529	37.3349				423	4.4459	36.2103
424	7.94582	37.494				424	3.5455	37.5349				424	5.5879	36.6504
425	7.87762	37.6312				425	3.56669	37.4926				425	4.18286	36.142
426	7.16108	37.3027				426	5.10967	36.87				426	4.82517	36.5174
427	8.23916	37.3926				427	4.97154	36.6777				427	4.3286	36.5019
428	7.70928	38.4797				428	5.37359	36.7475				428	4.19551	36.1509
429	7.82708	37.562				429	5.10961	36.5485				429	4.23487	36.3679
430	7.10618	38.0014				430	6.45264	35.972				430	4.48792	36.529
431	8.32031	38.0505				431	6.50852	36.4776				431	4.31808	35.8869
432	9.31695	37.9515				432	4.76423	36.5636				432	4.34167	36.5217
433	8.17958	37.7295				433	5.25223	36.3773				433	4.47891	36.4027
434	7.88069	37.5734				434	4.59802	36.2232				434	4.00157	36.5864
435	7.2051	37.6285				435	5.16525	36.3419				435	4.96425	36.7125
436	8.41978	37.7363				436	5.05284	36.6747				436	3.92483	36.0958
437	8.05769	37.5935				437	5.27459	36.736				437	4.83583	36.409
438	7.77644	37.9545				438	5.85785	36.6029				438	4.03133	36.1536
439	7.67532	37.5852				439	4.5192	36.6865				439	4.01639	36.1572
440	8.30649	37.8638				440	5.05286	36.6325				440	4.25522	36.447
441	9.33939	37.437				441	5.13844	36.7122				441	4.05117	36.2141
442	8.30472	37.5572				442	4.66169	36.9118				442	3.48146	35.7381
443	7.86125	37.5734				443	5.68347	36.3128				443	3.59531	36.1594
444	8.60481	37.2351				444	5.39679	36.6561				444	4.1649	36.2588
445	8.2756	37.5078				445	5.28603	37.1438				445	3.84568	36.2733
446	8.08535	37.7509				446	5.29789	36.3688				446	3.78144	36.2157
447	7.57861	37.3228				447	4.40736	36.332				447	5.01444	36.5778
448	8.49788	37.61				448	5.97775	35.8692				448	4.09609	36.503
449	8.46558	37.8892				449	4.31999	36.1128				449	5.1567	36.668
450	8.4233	37.5189				450	4.51512	36.8303				450	3.97195	36.4538
451	8.48536	37.033				451	3.9319	36.7006				451	4.01849	36.3978
452	8.60226	37.0378				452	5.35653	36.2864				452	4.60038	36.8015
453	8.39097	37.3385				453	5.25753	35.5333				453	4.84772	36.6826
454	8.28868	36.9494				454	3.88002	36.2037				454	4.50951	36.5832
455	8.31731	37.1304				455	3.84481	35.9418				455	4.82085	36.7238
456	8.30149	37.1364				456	3.09463	36.3008				456	5.25337	36.9889
457	8.94391	37.7234				457	3.54752	36.1743				457	4.42446	36.3422
458	7.65675	37.7306				458	3.19587	36.6483				458	5.7342	36.8188
459	8.72236	37.728				459	3.34973	36.5231				459	5.34214	36.9118
460	8.34888	37.4003				460	3.6804	36.5506				460	5.02784	36.6757
461	7.90764	37.361				461	3.08239	36.5307				461	4.69444	36.4036
462	8.05672	37.1238				462	3.37519	36.336				462	4.04468	36.1118
463	8.62767	37.0039				463	3.31038	36.5711				463	5.92822	36.8504
464	7.57716	37.3136				464	3.76114	36.2641				464	4.32234	36.3955
465	9.10239	37.9449				465	3.49281	36.4559				465	4.18532	36.7431
466	8.90211	37.6394				466	3.94255	36.1278				466	5.15769	36.8668
467	8.36299	37.7924				467	3.71735	36.0293				467	4.59155	36.7913
468	8.71263	37.9221				468	3.30512	36.3842				468	4.3274	36.8097
469	8.38375	37.5726				469	4.27383	35.901				469	4.81436	36.7339
470	7.99836	37.2429				470	3.34068	36.3082				470	4.89923	36.8464
471	7.81456	37.887				471	3.42465	36.1212				471	4.83141	36.7122
472	8.35964	37.9153				472	3.44079	36.4613				472	4.05074	36.6516
473	8.70682	38.2606				473	3.16577	36.1481				473	3.80389	36.2222
474	8.69914	38.119				474	3.42227	36.0387				474	3.98583	36.2358
475	8.40551	37.5465				475	3.60921	36.1372				475	4.40688	36.2667
476	8.51064	37.6085				476	3.04067	36.707				476	4.5078	36.4251
477	8.20863	37.4063				477	3.86769	35.982				477	4.19479	36.2257
478	8.52058	37.6765				478	3.44619	36.5996				478	4.20943	36.2416
479	8.18504	37.3218				479	3.39868	36.1216				479	4.68101	36.4419
480	8.40428	37.7022				480	3.09915	36.2501				480	3.73208	35.787
481	9.01252	37.712				481	3.14102	36.2337				481	5.07115	36.8433
482	7.93185	37.2984				482	3.03567	36.5586				482	4.0721	36.158
483	8.76945	37.2272				483	3.65825	36.1704				483	4.54392	36.7117
484	8.57416	36.9399				484	3.11016	36.3422				484	5.06511	36.8768
485	9.05855	36.8978				485	3.35651	36.3604				485	5.10468	36.8321
486	8.8951	36.8432				486	3.37534	36.4832				486	5.60349	36.7404
487	8.17924	36.7076				487	3.29516	36.3949				487	5.38611	36.9232
488	8.5607	36.9521				488	3.61503	36.0955				488	5.54548	36.8108
489	8.96548	36.8083				489	3.32396	36.4839				489	4.37063	36.5244
490	7.97971	37.2317				490	4.22208	36.1746				490	4.61885	36.614
491	8.41269	37.6821				491	3.15393	36.3861				491	4.57495	36.522
492	8.948	38.0506				492	3.77409	36.1837				492	4.0047	36.4611
493	8.81206	38.236				493	3.13721	36.1535				493	4.62686	36.4489
494	8.64597	38.1559				494	3.69017	36.0785				494	5.18073	36.6579
495	8.90193	38.2122				495	3.76913	36.1324				495	4.67181	36.6295
496	9.23408	38.4133				496	3.68933	36.1203				496	4.85252	36.221
497	8.16521	37.3839				497	3.48998	36.6492				497	4.0151	36.4728
498	8.40734	38.0876				498	3.49442	36.278				498	4.43818	36.8799
499	8.20434	37.6178				499	3.76638	36.3009				499	4.83597	37.0033
500	8.62345	37.6578				500	4.41552	36.3586				500	4.16732	36.4202
501	7.89497	37.4586				501	3.91092	36.5429				501	4.65776	36.7301
502	7.77042	37.5455				502	4.28823	36.3084				502	5.51052	37.0847
503	8.16128	37.4222				503	5.04673	36.3431				503	5.99331	37.2243
504	7.45446	37.3806				504	5.10354	36.0678				504	4.71302	36.6142
505	8.04966	37.3552				505	3.45028	37.0246				505	5.18948	37.1168
506	7.61735	37.8963				506	3.97679	36.2832				506	5.22841	36.8962
507	9.3763	38.0499				507	3.57868	36.2467				507	5.09884	36.9686
508	9.12919	37.8952				508	3.92957	36.7619				508	4.75227	36.665
509	8.60122	37.6094				509	4.56816	36.2959				509	5.99355	37.2556
510	8.54007	37.4008				510	3.69627	36.5746				510	4.81909	36.8886
511	8.39375	37.654				511	3.61105	36.6953				511	4.79107	36.3647
512	8.05294	37.7034				512	4.00341	37.0781				512	4.52015	36.7719
513	10.1463	38.8356				513	3.9819	36.5505				513	4.6474	36.7136
514	10.0471	38.446				514	4.10536	36.2217				514	5.55212	36.8021
515	8.38509	37.638				515	4.45577	36.3641				515	4.85369	36.8486
516	8.97804	38.6533				516	4.31533	36.251				516	5.89349	37.2437
517	8.53697	38.0973				517	3.83478	36.1639				517	4.80247	36.4521
518	7.82145	37.8267				518	4.10759	36.4231				518	5.77539	36.9223
519	8.49101	37.4179				519	3.98258	36.3746				519	5.36913	37.2405
520	7.71397	37.4096				520	4.00723	36.1662				520	4.65311	36.6528
521	8.92516	37.9123				521	4.95326	35.8494				521	4.6725	36.8571
522	8.76077	37.8792				522	3.78362	36.5824				522	5.42794	36.8265
523	8.62275	37.1201				523	3.88523	36.401				523	5.29068	36.8845
524	9.04923	37.6553				524	3.94556	37.0991				524	6.21402	37.5037
525	8.62514	37.8119				525	4.54589	36.2082				525	5.26397	36.9818
526	8.37978	37.6295				526	4.88729	36.2426				526	5.10322	36.9813
527	8.68193	38.215				527	3.88706	36.1955				527	5.04327	36.7111
528	9.34714	38.5486				528	3.92127	36.4955				528	4.41387	36.4915
529	9.90096	38.1865				529	3.64917	36.2002				529	5.01229	36.7934
530	9.44412	38.5404				530	3.94635	36.1227				530	5.39078	36.9835
531	9.02084	37.7643				531	3.96631	36.2843				531	4.82338	36.5865
532	9.27141	37.9537				532	3.80686	36.3337				532	5.32054	36.9845
533	9.21525	38.1204				533	4.20164	36.3951				533	4.70576	36.8801
534	9.39867	38.2767				534	5.62661	36.0731				534	5.39617	37.0132
535	9.64731	37.9094				535	5.01476	37.1749				535	5.21744	36.7773
536	8.43488	37.8279				536	3.57786	36.8522				536	4.46986	36.4095
537	7.32079	37.8889				537	3.59424	36.4258				537	4.23694	36.4952
538	8.27153	37.8937				538	3.76411	36.6347				538	4.54714	36.5855
539	9.29057	38.3746				539	3.66773	36.4724				539	5.00016	36.7556
540	7.99232	38.2821				540	4.1804	36.2971				540	4.34993	36.4999
541	9.65338	38.3522				541	3.86748	36.3827				541	5.35594	36.8881
542	7.9942	37.8789				542	3.56567	36.203				542	4.8265	36.9832
543	9.20419	37.7126				543	3.8661	36.3987				543	4.89857	36.7215
544	7.83542	37.7105				544	4.10203	35.8965				544	4.29015	36.4726
545	8.16901	37.2061				545	4.37534	36.4361				545	4.20658	36.6744
546	7.26079	37.5054				546	3.8846	36.2473				546	4.63069	36.7554
547	8.22403	37.5426				547	4.37553	36.0481				547	5.28416	36.8606
548	9.23109	38.3372				548	3.41633	36.5577				548	4.27302	36.659
549	8.34061	38.2841				549	4.00065	36.4789				549	5.04472	36.5394
550	8.97043	37.8543				550	3.5931	37.1359				550	5.71485	36.9797
551	8.42909	38.309				551	3.90513	35.9806				551	4.99173	36.5388
552	8.38032	37.8932				552	3.77606	36.6376				552	5.35585	37.0523
553	7.68905	37.8101				553	3.35255	37.0257				553	5.34853	37.0227
554	7.80719	37.6139				554	3.90116	37.1509				554	5.44687	37.105
555	8.17686	37.6633				555	3.61252	37.3135				555	5.29412	37.1857
556	8.317	37.8808				556	4.12757	37.3423				556	4.47757	36.7193
557	7.90966	37.8989				557	3.5971	36.6663				557	5.7508	37.1651
558	7.42218	37.6506				558	3.89182	37.0228				558	5.70266	36.9344
559	7.87564	37.786				559	3.77211	37.1816				559	5.26509	37.0375
560	7.44101	37.7977				560	4.23687	37.0506				560	5.49049	37.0973
561	7.60311	37.7921				561	4.08059	37.6497				561	5.59506	36.7997
562	8.10379	38.2803				562	4.8876	37.4796				562	4.53845	36.2365
563	8.65233	37.951				563	5.23191	37.6277				563	4.88615	36.8464
564	7.89405	37.464				564	3.8277	37.2937				564	4.58282	35.8937
565	9.16823	37.7611				565	5.67357	36.425				565	4.27321	36.5594
566	8.08996	37.886				566	5.22626	36.7106				566	4.92032	36.5919
567	8.77739	37.9749				567	4.92738	36.5966				567	4.60518	36.7327
568	8.03279	38.1361				568	6.50723	36.0909				568	4.47527	36.5353
569	8.05571	37.6699				569	4.78096	37.2121				569	5.53863	36.7612
570	8.10206	37.8933				570	6.17588	36.9173				570	6.10122	37.0636
571	8.57939	37.8567				571	6.20562	36.4209				571	5.61278	36.8976
572	8.16804	37.2015				572	5.77742	36.6296				572	4.03128	36.6802
573	7.92886	37.4348				573	5.38572	36.6955				573	4.79726	36.7958
574	8.70846	37.9199				574	4.27122	37.105				574	5.0679	36.9473
575	8.03605	37.1925				575	5.70119	36.8022				575	5.43533	36.7708
576	8.57991	37.7753				576	5.03228	36.5679				576	5.59794	36.735
577	9.88478	38.6203				577	4.99316	36.5908				577	4.61535	36.364
578	8.43795	37.9206				578	5.13	36.561				578	4.66882	36.7955
579	7.80685	37.4941				579	4.94543	36.8298				579	4.49424	36.6467
580	7.84161	37.6308				580	4.75182	37.2334				580	5.50581	36.8618
581	8.15403	37.4724				581	5.65491	36.8537				581	5.84655	37.0522
582	8.73539	37.0971				582	6.67613	37.0821				582	5.39843	36.7889
583	8.83639	37.6356				583	5.48496	36.4979				583	5.59712	36.7855
584	8.97903	38.09				584	6.07685	36.5783				584	4.00498	36.2613
585	8.47233	37.4394				585	6.093	36.6056				585	4.34015	36.8501
586	8.00524	37.1247				586	4.96702	37.0731				586	4.6944	37.0928
587	8.58846	37.7998				587	5.16926	36.5775				587	5.17712	37.1193
588	8.34899	37.4127				588	5.76712	37.0823				588	4.25398	36.9108
589	8.49334	37.7221				589	5.16361	36.5147				589	4.2892	36.825
590	8.91659	37.5441				590	4.7921	36.7177				590	4.26057	36.7775
591	7.94643	37.1484				591	4.50948	37.027				591	4.26415	36.7274
592	7.96851	37.2733				592	4.88608	36.743				592	4.0171	36.8264
593	8.09726	37.2719				593	4.61941	36.3762				593	4.60222	37.2692
594	7.89203	37.1838				594	4.77303	36.7975				594	4.20803	36.7121
595	8.05466	37.2405				595	5.83425	36.3648				595	4.2095	36.9255
596	7.81161	37.1749				596	4.18651	36.4228				596	4.69303	37.0624
597	9.39694	38.0101				597	5.04236	37.283				597	4.23307	36.067
598	8.74912	37.4538				598	4.84347	36.8567				598	4.27761	36.4754
599	10.3437	37.8598				599	4.91835	37.639				599	4.45514	36.5195
600	8.91672	37.6264				600	4.90834	37.2478				600	3.92034	36.3595
601	8.87875	37.4513				601	4.27985	37.135				601	3.94303	36.3902
602	9.13731	37.2463				602	4.17159	37.4463				602	3.78712	36.0905
603	8.56496	37.3315				603	4.95557	37.0674				603	4.0772	36.4304
604	8.77541	37.4052				604	5.03494	38.06				604	4.0542	36.0634
605	8.85956	37.3044				605	5.97444	36.9425				605	4.19561	36.4397
606	8.18179	37.1297				606	4.7773	37.2211				606	4.96451	36.5147
607	9.05899	37.4919				607	4.29412	37.1726				607	4.13172	36.2742
608	8.70239	37.4048				608	4.95289	37.2442				608	5.12933	36.7706
609	8.84023	37.6525				609	5.0032	37.0954				609	4.34291	36.3107
610	8.65578	37.6947				610	5.85358	37.4194				610	4.54262	36.5128
611	9.04184	37.8703				611	4.50428	37.3166				611	4.69164	36.5533
612	8.88602	38.0807				612	5.31652	37.2603				612	4.60913	36.5722
613	8.02765	37.7048				613	5.56326	36.959				613	4.54313	36.5483
614	8.23789	37.9985				614	5.20286	36.6662				614	4.40891	36.2076
615	6.7279	37.6988				615	3.99667	36.7109				615	4.29581	36.3199
616	7.48634	37.7651				616	4.64765	36.5117				616	4.51488	36.3671
617	7.59155	38.03				617	3.86451	37.019				617	5.1915	36.6021
618	7.48784	37.5958				618	4.21039	36.363				618	4.47636	36.3441
619	7.27398	37.611				619	4.62961	37.0263				619	4.91012	36.6802
620	7.92247	37.2863				620	4.64065	36.9136				620	4.53558	36.2346
621	8.02586	37.4997				621	4.74125	37.1823				621	4.79455	36.571
622	7.99083	37.4992				622	4.77635	37.0765				622	5.97063	36.7147
623	7.39322	37.181				623	4.54921	36.4437				623	4.35458	36.4629
624	8.09201	37.4844				624	4.31272	37.094				624	6.17591	37.099
625	8.0228	37.3516				625	4.51033	36.7783				625	4.44352	36.5854
626	8.64231	37.6178				626	4.81907	37.4309				626	4.1121	36.296
627	7.41055	37.4499				627	4.58238	37.0408				627	4.33332	36.2221
628	7.85489	37.4893				628	4.70659	37.5669				628	4.17222	36.364
629	9.02259	37.1156				629	4.45624	36.7728				629	4.29448	36.4213
630	7.94364	37.3479				630	5.11669	37.339				630	3.83121	36.2819
631	7.44865	37.2821				631	4.73811	37.2573				631	4.07849	36.5619
632	8.74528	37.2917				632	3.92194	36.8478				632	4.14087	36.7062
633	8.08157	37.309				633	4.45392	36.5018				633	4.74697	36.9715
634	8.58322	37.6427				634	3.88315	36.9196				634	4.1572	36.5055
635	7.34986	37.1274				635	4.1805	37.1232				635	4.0952	36.5586
636	7.92763	37.5827				636	4.57062	37.4075				636	4.59375	36.5478
637	8.44509	37.216				637	4.24635	37.4972				637	3.97973	36.3171
638	8.5991	37.4287				638	4.7718	37.0669				638	3.98057	36.1591
639	8.02089	37.2105				639	4.63037	37.0496				639	4.2201	36.0983
640	8.47753	37.0094				640	3.93318	36.9034				640	3.95375	36.0805
641	8.43678	37.3471				641	4.75095	37.0733				641	4.20561	36.4304
642	8.37614	37.4446				642	4.59152	36.9881				642	4.00785	35.9485
643	8.664	37.048				643	4.8034	37.159				643	3.87776	35.9417
644	8.02565	37.6205				644	4.77646	36.8061				644	3.91008	36.2729
645	8.27954	37.3973				645	4.50145	37.4576				645	3.9357	35.6328
646	8.70471	37.3929				646	4.67139	37.3896				646	4.41778	35.9218
647	8.86406	37.2331				647	4.69221	37.5861				647	3.6828	35.8376
648	8.62603	37.5835				648	4.22055	37.0167				648	3.85598	35.5931
649	8.66975	37.3943				649	4.56128	37.5227				649	3.92747	36.4041
650	8.61625	37.33				650	5.21073	36.9503				650	3.84499	35.7752
651	8.02599	37.241				651	4.0311	37.2085				651	4.13113	36.3589
652	8.27904	37.0106				652	4.56954	37.5469				652	4.30291	36.182
653	8.29497	37.1833				653	4.50618	37.1681				653	4.3656	36.6114
654	8.38949	37.3206				654	5.52502	37.3858				654	4.45459	36.6982
655	8.69698	37.5973				655	3.94477	37.5642				655	5.06139	37.0664
656	8.3832	37.2682				656	4.39701	37.4561				656	4.04486	36.7311
657	8.85942	37.5825				657	4.14146	37.7555				657	4.27244	36.4913
658	8.87716	37.5547				658	4.64702	37.0068				658	5.02852	36.8255
659	9.48919	37.8507				659	4.91541	37.2245				659	3.85492	36.2228
660	9.1768	37.4386				660	4.62098	37.4221				660	4.69723	36.584
661	9.24722	37.6238				661	4.35948	36.9697				661	4.4285	36.4364
662	8.93627	37.4081				662	4.40474	36.7955				662	4.3478	36.5721
663	8.98216	37.5807				663	5.17252	36.8158				663	4.1608	36.4782
664	8.97281	37.3247				664	4.48035	37.4025				664	4.07238	36.3474
665	9.01291	37.0844				665	4.77393	37.5655				665	4.46581	36.5856
666	8.33069	37.6544				666	4.16973	37.6467				666	5.3217	36.8283
667	9.19915	37.4206				667	4.32525	37.233				667	4.18126	36.3055
668	9.5735	37.2873				668	4.29737	37.0094				668	3.89739	36.1004
669	9.48661	37.355				669	3.91043	37.1636				669	4.76505	36.9255
670	8.35457	37.3929				670	4.20044	37.2102				670	4.90774	36.8532
671	8.4586	37.7102				671	4.42378	37.7373				671	5.03275	36.7286
672	8.6493	37.3788				672	4.99974	36.8103				672	4.33731	36.1949
673	8.88729	37.144				673	4.59929	37.2258				673	3.97369	36.418
674	9.23073	37.7401				674	4.05111	37.318				674	3.89302	36.2425
675	8.99568	37.1802				675	4.54348	37.4406				675	4.27632	36.2761
676	9.37314	37.4356				676	3.96552	37.245				676	4.68904	36.3997
677	8.79539	37.5411				677	3.47485	37.2424				677	3.94009	36.4431
678	9.0243	37.6457				678	3.81018	37.4752				678	4.04906	36.1974
679	9.94046	38.0636				679	3.90549	36.9403				679	4.24342	36.2561
680	10.9426	37.8182				680	5.03669	37.317				680	4.25935	36.54
681	10.411	37.7387				681	4.04184	37.1862				681	4.3631	36.4945
682	10.5989	37.762				682	4.60991	37.5163				682	4.10782	36.5289
683	9.95275	37.9479				683	4.5483	37.3155				683	4.11576	36.4101
684	9.99466	37.5802				684	4.68948	37.1514				684	4.07824	36.469
685	10.3131	37.5942				685	4.18936	37.7344				685	4.65059	36.6628
686	9.48689	38.1608				686	5.29069	37.7529				686	4.10133	36.3028
687	9.50214	37.9516				687	4.35555	37.3368				687	5.07031	36.4128
688	9.89749	37.8287				688	4.44488	37.11				688	4.96753	36.7532
689	9.22707	37.3875				689	4.99984	37.2338				689	4.08017	36.0704
690	9.41967	37.46				690	5.58853	37.3082				690	3.94422	36.5627
691	9.36511	37.4052				691	4.36904	37.4041				691	4.57604	36.4315
692	9.47237	37.9635				692	4.61141	37.7132				692	4.64028	36.5202
693	9.65826	37.6609				693	4.60036	37.5816				693	4.0487	36.5603
694	9.64933	37.1784				694	4.4328	37.4525				694	3.60347	36.1386
695	9.43561	37.625				695	3.97085	37.4841				695	4.36765	36.1023
696	9.53321	38.0804				696	4.40531	37.2199				696	4.86788	36.1471
697	9.44879	37.318				697	4.55614	37.8514				697	3.83391	35.9085
698	9.11292	37.5041				698	4.28154	37.4457				698	4.70329	36.6936
699	9.69928	37.3529				699	3.77494	37.3278				699	4.7801	36.7665
700	9.00788	37.3426				700	4.50982	37.6505				700	4.47223	36.3657
701	9.8966	37.2699				701	4.14712	37.1487				701	5.54678	36.8138
702	10.1749	37.5778				702	4.4259	37.5103				702	5.10494	36.7759
703	9.982	37.6936				703	4.14122	37.3995				703	5.42387	37.052
704	9.22959	37.3101				704	4.9856	37.3406				704	4.39069	36.8964
705	10.0303	37.8809				705	4.38772	37.5911				705	4.75214	36.5779
706	10.7221	38.109				706	4.5035	37.2723				706	4.04549	36.1354
707	10.5461	38.0819				707	4.37996	37.0381				707	4.24919	36.6892
708	10.5587	37.6835				708	4.58718	37.6733				708	4.01429	36.1176
709	10.4559	37.8655				709	4.05195	37.4142				709	4.02342	36.4448
710	11.0511	38.0123				710	3.9528	37.3014				710	3.89671	36.4177
711	9.62388	37.5705				711	4.40953	37.1974				711	4.08355	36.3456
712	10.1832	37.2576				712	4.7325	37.6944				712	4.22114	36.427
713	10.2754	37.9799				713	4.02053	37.1642				713	4.11314	36.3087
714	10.3109	37.9006				714	4.71474	37.3096				714	4.41665	36.4843
715	10.5958	37.6513				715	4.26674	36.9771				715	3.58913	36.2154
716	9.34021	37.6416				716	4.23521	36.9927				716	4.19949	36.4155
717	10.8055	37.9378				717	4.35216	36.9346				717	4.16673	36.3718
718	9.29246	37.7355				718	4.32038	36.9053				718	3.84139	35.8774
719	9.07106	37.5847				719	4.06239	36.9638				719	3.90771	36.3175
720	9.09389	37.768				720	4.16659	37.5341				720	4.01094	36.0427
721	8.59627	37.5393				721	4.14952	37.3244				721	4.17593	36.5232
722	8.89285	37.9095				722	4.81304	37.277				722	4.13143	36.3435
723	9.31266	38.3842				723	4.25922	37.4399				723	3.88625	36.3912
724	9.36842	38.2016				724	3.90431	36.8772				724	4.01783	36.4013
725	9.80439	38.2244				725	3.92737	36.6819				725	4.04903	36.327
726	9.60729	37.7939				726	4.23129	36.9978				726	4.18736	36.5089
727	9.64845	38.1573				727	4.38859	37.0205				727	4.35145	36.4307
728	9.61772	37.845				728	4.90687	37.2792				728	3.67052	36.2837
729	9.19672	37.6307				729	4.45566	37.0227				729	4.25441	36.3913
						730	4.63428	36.5599				730	3.74104	36.0417
						731	5.08611	36.7878				731	3.66572	35.7809
						732	3.7885	36.7772				732	4.26441	35.5421
						733	4.35646	37.422				733	3.73366	35.6911
						734	4.20389	36.6699				734	4.05227	35.8378
						735	4.33431	36.5342				735	4.16172	36.5304
						736	4.0079	36.5502				736	4.39805	35.2557
						737	3.77502	36.7264				737	4.42646	36.2556
						738	4.33544	36.7913				738	4.10522	36.3735
						739	4.01362	36.7713				739	4.26994	36.4746
						740	4.63556	36.6878				740	3.91109	36.226
						741	4.11532	36.8931				741	4.03718	36.5505
						742	4.50006	36.3477				742	4.19192	36.4624
						743	3.91262	36.8681				743	4.30404	36.5649
						744	3.89964	37.2721				744	3.95735	35.9738
						745	4.42108	37.3736				745	4.32601	35.8253
						746	4.2053	37.2653				746	4.24893	36.1968
						747	5.34796	36.9904				747	4.28198	35.6559
						748	3.87255	37.0546				748	4.35194	35.7548
						749	4.83158	36.9405				749	4.02818	36.3168
						750	4.34529	37.5129				750	4.40653	36.3641
						751	5.16912	37.0671				751	4.74479	36.7034
						752	4.52204	37.2732				752	5.02771	36.8217
						753	4.93079	37.0659				753	5.29528	36.7785
						754	5.02874	36.8695				754	4.83675	36.7371
						755	4.45536	37.1805				755	4.99294	36.5128
						756	4.89361	37.8802				756	4.41843	36.1038
						757	4.81411	37.2741				757	4.08141	36.3259
						758	5.17291	37.3097				758	3.99628	35.685
						759	5.50427	37.6409				759	3.89673	35.7668
						760	5.42556	36.8198				760	4.28348	36.1848
						761	4.92087	36.4626				761	4.14546	35.8527
						762	4.48316	37.272				762	3.9234	36.0436
						763	4.40759	36.7878				763	4.20319	36.8311
						764	4.13237	37.0723				764	4.14666	36.4951
						765	4.89595	36.2388				765	4.67553	36.4978
						766	4.53095	36.5257				766	4.71433	36.1996
						767	5.05087	35.9933				767	3.9212	36.781
						768	4.33577	35.8868				768	4.35297	36.5013
						769	4.02321	36.7715				769	4.34015	36.4342
						770	4.2186	36.4623				770	4.20232	36.5763
						771	4.19821	36.5569				771	4.00315	35.8593
						772	4.46601	37.2179				772	4.39738	36.634
						773	5.13486	36.3183				773	4.60503	36.7782
						774	4.26125	36.6564				774	4.32956	36.41
						775	4.37222	36.7739				775	4.33405	36.4656
						776	4.18607	37.17				776	4.16238	36.1613
						777	5.10128	36.0711				777	4.10819	36.0038
						778	4.12981	36.3786				778	4.24687	36.0859
						779	4.81066	36.7309				779	4.14473	35.7454
						780	5.12162	35.901				780	4.11803	36.4604
						781	4.04552	36.0656				781	4.27963	36.0832
						782	4.04954	36.0006				782	4.06658	36.0689
						783	4.22567	35.9148				783	3.8048	35.7882
						784	4.43074	36.22				784	4.23266	36.2286
						785	4.24424	35.9675				785	4.44233	36.1938
						786	4.76535	36.2238				786	4.42719	36.3436
						787	3.57621	36.5034				787	3.94759	35.872
						788	4.38492	36.3241				788	4.01626	36.2059
						789	3.98013	36.4675				789	4.36007	36.3479
						790	3.97606	36.569				790	3.96826	36.2453
						791	4.37865	36.1464				791	4.05061	36.0809
						792	3.61764	36.6488				792	4.0523	36.0926
						793	3.97909	36.6866				793	4.46285	36.4466
						794	3.87631	36.882				794	4.37551	36.4143
						795	4.58449	36.9302				795	4.61001	36.2398
						796	4.78142	36.7479				796	4.2468	35.9561
						797	4.57219	36.6532				797	4.25866	36.3754
						798	4.06061	36.4219				798	4.2787	36.1873
						799	4.08818	36.6175				799	4.1758	36.2485
						800	3.70008	36.5898				800	4.11776	36.2053
						801	4.56331	36.9335				801	4.10316	36.4416
						802	3.79248	36.853				802	4.20172	36.0714
						803	4.20303	37.1655				803	4.46715	35.942
						804	4.37252	36.4407				804	4.21525	36.2349
						805	3.47004	36.9176				805	4.236	36.6001
						806	3.93431	37.0301				806	4.72668	36.9448
						807	4.43636	36.5841				807	4.02388	36.3547
						808	3.86615	36.6924				808	4.40912	36.2078
						809	4.34982	36.629				809	4.19294	35.7422
						810	4.20659	36.4158				810	4.21479	35.8826
						811	4.19637	36.3331				811	4.24569	36.4642
						812	3.93689	36.7174				812	3.98458	35.9766
						813	3.26649	36.9262				813	3.85207	35.9352
						814	3.51614	36.6675				814	4.01862	35.8793
						815	4.12133	36.2606				815	4.05039	36.282
						816	4.5126	36.7346				816	4.05864	36.1116
						817	4.13604	36.7528				817	4.0279	36.3837
						818	4.94273	36.374				818	4.05247	36.2363
						819	3.9777	37.0918				819	4.4363	36.303
						820	3.26779	36.9768				820	4.16998	35.9952
						821	3.67225	36.9607				821	4.29361	36.1563
						822	4.3616	37.8159				822	4.15735	36.0863
						823	3.77864	36.8673				823	4.0169	35.8923
						824	4.31542	36.9641				824	3.91509	36.2389
						825	4.53166	37.0397				825	4.38315	36.0719
						826	4.64135	36.599				826	4.1758	35.87
						827	3.61909	37.1461				827	4.59538	36.1559
						828	4.36082	36.5423				828	4.18989	36.3672
						829	3.94284	36.5575				829	4.01517	36.161
						830	3.6247	36.7651				830	4.05902	36.3179
						831	3.84955	36.9668				831	4.2379	36.3742
						832	3.86706	36.8986				832	4.19022	36.3939
						833	3.5214	37.1644				833	4.02079	36.0243
						834	4.81444	36.3594				834	3.9972	35.9759
						835	4.38168	36.9002				835	4.10621	36.3458
						836	3.7038	36.9292				836	3.77512	35.8504
						837	4.07672	36.9392				837	4.23218	35.9088
						838	4.94008	36.7201				838	3.99799	36.4083
						839	4.06964	36.7201				839	4.05814	36.2654
						840	4.27821	36.3015				840	4.14806	36.4561
						841	4.15356	36.3454				841	4.4499	36.2295
						842	4.24386	36.4821				842	4.57444	36.4479
						843	4.90182	36.4311				843	4.86299	36.9515
						844	5.37494	36.3091				844	4.93263	37.0646
						845	4.25374	36.6268				845	4.66285	37.0414
						846	5.06991	36.5506				846	4.74637	36.6726
						847	4.24349	36.608				847	5.21133	36.965
						848	3.8091	36.6478				848	4.57193	36.9051
						849	4.29578	36.6809				849	5.25114	36.4242
						850	4.44861	36.7008				850	4.67859	36.9217
						851	4.79877	36.7655				851	4.61176	36.6101
						852	4.40702	36.9704				852	5.57964	36.6783
						853	3.75118	36.9576				853	5.18185	36.8502
						854	4.30903	36.9206				854	5.42685	36.5705
						855	4.79332	36.9589				855	5.3061	36.6025
						856	4.47599	36.4771				856	6.11069	37.2313
						857	4.34814	36.8413				857	6.41011	37.4
						858	4.50136	36.9529				858	5.35304	37.1177
						859	5.81007	36.5233				859	5.01554	37.0559
						860	4.29646	37.1892				860	5.36708	36.5439
						861	3.81949	37.0487				861	4.62526	36.6619
						862	4.00986	36.6917				862	4.41546	36.1044
						863	4.24142	36.8685				863	4.53794	36.2287
						864	4.35142	37.046				864	4.77367	36.4462
						865	4.93727	36.8185				865	4.86044	36.3493
						866	5.20456	37.0356				866	4.60924	36.527
						867	4.90683	36.513				867	4.58244	36.5845
						868	4.8331	36.5878				868	4.85101	36.2785
						869	4.16249	36.5132				869	5.01777	36.6191
						870	4.53415	36.7794				870	4.94594	36.0813
						871	4.48645	36.8625				871	4.87022	35.9046
						872	4.38382	37.3407				872	4.40198	36.3605
						873	4.59214	36.5973				873	4.71541	36.165
						874	5.00163	36.5302				874	4.65278	36.458
						875	4.17525	36.9423				875	4.53354	35.9878
						876	4.40681	36.7336				876	4.41815	36.1791
						877	4.83797	36.4714				877	4.43339	36.1578
						878	5.11162	36.1396				878	4.57968	36.2187
						879	4.37134	36.8732				879	5.02067	35.9371
						880	4.47165	36.6106				880	4.22822	36.0608
						881	5.01141	36.7661				881	5.04982	35.8186
						882	3.89464	37.0393				882	4.74161	35.6996
						883	4.46821	36.6711				883	4.36779	36.0473
						884	4.42128	36.5745				884	5.17502	36.1314
						885	4.06973	36.4141				885	4.7618	36.6689
						886	4.1356	36.43				886	4.70986	36.694
						887	4.53319	36.3301				887	4.25017	36.2707
						888	4.55703	35.9223				888	4.51156	36.5382
						889	4.52182	36.1453				889	4.14082	36.4867
						890	4.75506	36.3749				890	4.26453	36.6425
						891	5.06072	36.7316				891	4.2831	36.3924
						892	4.89291	35.9978				892	4.23821	36.6387
						893	4.62265	36.2183				893	4.28022	36.3907
						894	4.78802	36.3753				894	3.87891	36.3527
						895	5.87589	36.0197				895	4.27366	36.4782
						896	5.70868	36.2068				896	4.46979	36.4115
						897	4.16852	36.6489				897	4.28761	36.6225
						898	4.76457	36.0861				898	4.09428	36.072
						899	5.22995	35.9916				899	4.05889	36.0768
						900	3.99025	36.4952				900	4.39537	36.617
						901	4.33755	36.1047				901	4.7013	35.6339
						902	4.28272	36.0949				902	4.15979	35.8901
						903	5.62393	36.0864				903	4.2708	36.4394
						904	4.50002	36.2837				904	4.49822	36.2037
						905	4.15109	36.2913				905	4.51213	36.3792
						906	4.81105	36.1622				906	4.38281	36.3745
						907	5.63468	36.2293				907	4.40845	36.4618
						908	4.03701	36.5842				908	4.65649	36.6462
						909	4.84017	36.2748				909	5.01811	37.0007
						910	4.40766	36.535				910	5.07696	36.8327
						911	4.20104	36.5074				911	4.21129	36.2743
						912	4.56391	36.1738				912	4.65551	36.113
						913	4.24642	35.9157				913	4.26787	36.4462
						914	4.42508	36.2483				914	4.27466	36.6743
						915	3.94403	36.5784				915	3.87553	36.2788
						916	4.08	36.5823				916	4.1842	36.6247
						917	5.54787	35.8579				917	4.12132	36.3229
						918	4.54764	36.2263				918	3.9935	36.1819
						919	5.08216	35.7678				919	4.24215	36.2905
						920	4.05545	36.6724				920	3.98841	36.3329
						921	3.99058	36.4848				921	4.0773	36.0957
						922	4.36095	36.4753				922	4.30553	36.7606
						923	3.89544	36.2737				923	4.19394	36.709
						924	3.96486	36.6199				924	4.11739	36.3642
						925	4.10921	35.7345				925	3.99136	36.4756
						926	4.25028	36.1919				926	4.32728	36.7581
						927	4.04867	36.0035				927	4.12406	36.6444
						928	4.32694	36.3563				928	4.09865	36.1395
						929	4.05808	36.3694				929	4.74134	36.3352
						930	3.93137	36.3212				930	4.82839	36.4509
						931	4.38419	36.5548				931	4.33292	36.3362
						932	5.04707	36.0743				932	4.91066	36.1833
						933	4.21941	36.6073				933	4.15338	36.1756
						934	3.86069	36.0985				934	4.29242	36.4554
						935	4.09555	36.5132				935	4.48241	35.6637
						936	4.20566	36.2494				936	4.19707	36.1952
						937	3.39376	36.8188				937	4.44645	36.03
						938	3.86376	36.6472				938	4.75456	36.5145
						939	4.73754	35.8959				939	4.60463	36.5078
						940	4.05557	36.4213				940	4.50497	36.2966
						941	4.40401	36.0727				941	5.03659	36.5978
						942	4.02061	36.3597				942	4.48438	36.2656
						943	4.67597	36.4147				943	4.34483	36.4412
						944	4.68251	36.7392				944	4.63934	36.5605
						945	4.41341	36.5945				945	4.2797	36.1336
						946	4.93091	35.9851				946	4.62823	36.4263
						947	5.57455	35.6122				947	4.5033	36.5921
						948	4.99096	35.9175				948	3.91481	36.3564
						949	4.68163	36.013				949	4.606	36.1962
						950	4.87605	35.8757				950	4.25218	36.4922
						951	4.3248	36.267				951	4.47348	36.6621
						952	5.09925	35.6505				952	4.3543	36.1565
						953	4.19562	35.9983				953	4.17649	36.2311
						954	4.78252	35.4718				954	4.65372	36.6934
						955	4.15663	36.1164				955	4.84142	36.1528
						956	4.1996	36.189				956	4.7253	36.4233
						957	4.25712	36.2545				957	4.77465	36.1986
						958	4.56589	35.836				958	4.71733	36.3014
						959	4.25891	35.8572				959	4.71888	36.2109
						960	4.46008	36.0992				960	4.57379	36.2458
						961	4.90541	35.7617				961	4.53823	36.0443
						962	5.22	35.5824				962	4.47775	36.4539
						963	5.03957	35.5413				963	4.50407	36.215
						964	4.24763	35.7697				964	4.74022	36.2444
						965	4.50426	35.9761				965	4.55318	36.388
						966	4.174	35.8591				966	4.81933	36.4623
						967	4.76104	36.2471				967	4.70773	36.4529
						968	4.6566	36.357				968	4.89662	36.6088
						969	5.10289	36.2086				969	4.54078	36.2352
						970	4.35447	36.3482				970	4.30478	36.027
						971	4.52093	36.2897				971	4.79058	36.0602
						972	4.38304	36.327				972	4.53551	36.2514
						973	4.34006	36.2678				973	4.61143	36.4585
						974	4.71366	35.9576				974	4.82068	36.733
						975	4.64633	36.4938				975	5.13333	36.7511
						976	4.61407	36.285				976	5.15771	36.1323
						977	4.21881	36.8364				977	4.66093	36.2069
						978	4.34022	36.5318				978	4.44231	35.9299
						979	4.32236	36.4925				979	4.18687	35.9321
						980	3.69001	36.8987				980	4.74828	36.3116
						981	3.73928	36.4816				981	4.64974	36.352
						982	4.15218	36.4471				982	5.03736	36.6252
						983	5.17223	36.7016				983	4.79177	36.428
						984	4.44691	36.7629				984	4.05079	36.2964
						985	5.20223	36.5233				985	4.4963	35.8726
						986	4.84121	36.451				986	4.90749	36.4487
						987	5.07188	36.5176				987	4.23233	36.2792
						988	5.15895	36.5605				988	4.36345	36.1872
						989	4.67475	36.4382				989	4.75721	36.205
						990	5.06999	36.3292				990	4.3665	36.3078
						991	4.60441	36.7495				991	4.54179	36.3796
						992	4.47035	36.7063				992	5.16908	37.0128
						993	4.96949	36.7644				993	4.7611	36.6087
						994	4.91864	36.7812				994	4.50538	36.4325
						995	5.26273	36.5974				995	4.57153	36.4236
						996	3.9128	36.5385				996	4.3726	36.3194
						997	4.61843	36.3722				997	4.45803	36.3063
						998	4.31388	36.808				998	4.64906	36.5357
						999	4.67847	36.8235				999	4.55416	36.4798
						1000	4.13256	36.5044				1000	4.4105	36.3656
						1001	4.45683	36.2458				1001	3.87199	36.1354
						1002	4.55135	36.2079				1002	4.66027	36.5525
						1003	4.33802	36.4282				1003	5.5397	36.4999
						1004	3.78946	36.5286				1004	5.43022	36.7332
						1005	4.11498	36.2442				1005	4.73741	36.5977
						1006	3.9941	36.7099				1006	4.34811	36.1448
						1007	3.96555	36.5781				1007	4.56736	36.3252
						1008	4.17833	36.3013				1008	4.59111	36.1274
						1009	4.26634	36.2886				1009	4.59381	35.8134
						1010	4.21156	36.3609				1010	5.05671	36.4347
						1011	3.79974	36.8337				1011	4.67833	36.1213
						1012	4.53295	36.4701				1012	4.56963	36.0944
						1013	4.78895	36.055				1013	5.29724	36.2854
						1014	4.77612	35.9871				1014	4.87016	36.6274
						1015	3.87179	36.4959				1015	4.7307	36.4741
						1016	4.50332	36.2365				1016	5.07618	37.0464
						1017	4.52189	36.4827				1017	4.69119	36.7822
						1018	4.54624	36.113				1018	4.22432	36.7473
						1019	5.20395	36.1351				1019	5.11849	36.8888

## Sheet: Figure 4g-i
	Apo (4g)						OM (4h)						Mava (4i)
RMSD (Å)	Rg (Å)	Gb_E (kj/mol)				RMSD (Å)	Rg (Å)	Gb_E (kj/mol)				RMSD (Å)	Rg (Å)	Gb_E (kj/mol)
-0.172673	34.7666	8.3				-0.104314	35.4252	7.71				-0.100158	35.1103	8.88
0.183466	34.7666	8.3				0.110834	35.4252	7.71				0.106418	35.1103	8.88
0.539605	34.7666	8.3				0.325983	35.4252	7.71				0.312994	35.1103	8.88
0.895744	34.7666	8.3				0.541131	35.4252	7.71				0.519569	35.1103	8.88
1.25188	34.7666	8.3				0.75628	35.4252	7.71				0.726145	35.1103	8.88
1.60802	34.7666	8.3				0.971429	35.4252	7.71				0.932721	35.1103	8.88
1.96416	34.7666	8.3				1.18658	35.4252	7.71				1.1393	35.1103	8.88
2.3203	34.7666	8.3				1.40173	35.4252	7.71				1.34587	35.1103	8.88
2.67644	34.7666	8.3				1.61687	35.4252	7.71				1.55245	35.1103	8.88
3.03258	34.7666	8.3				1.83202	35.4252	7.71				1.75902	35.1103	8.88
3.38872	34.7666	8.3				2.04717	35.4252	7.71				1.9656	35.1103	8.88
3.74486	34.7666	8.3				2.26232	35.4252	7.71				2.17218	35.1103	8.88
4.101	34.7666	8.3				2.47747	35.4252	7.71				2.37875	35.1103	8.88
4.45713	34.7666	8.3				2.69262	35.4252	7.71				2.58533	35.1103	7.77
4.81327	34.7666	5.53				2.90777	35.4252	7.71				2.7919	35.1103	8.88
5.16941	34.7666	7.26				3.12292	35.4252	7.71				2.99848	35.1103	8.88
5.52555	34.7666	8.3				3.33806	35.4252	7.71				3.20505	35.1103	8.88
5.88169	34.7666	8.3				3.55321	35.4252	7.71				3.41163	35.1103	8.88
6.23783	34.7666	8.3				3.76836	35.4252	7.71				3.61821	35.1103	8.88
6.59397	34.7666	8.3				3.98351	35.4252	6.75				3.82478	35.1103	8.88
6.95011	34.7666	8.3				4.19866	35.4252	7.71				4.03136	35.1103	8.88
7.30625	34.7666	8.3				4.41381	35.4252	7.71				4.23793	35.1103	7.77
7.66239	34.7666	8.3				4.62896	35.4252	6.75				4.44451	35.1103	8.88
8.01852	34.7666	8.3				4.8441	35.4252	6.75				4.65108	35.1103	8.88
8.37466	34.7666	8.3				5.05925	35.4252	7.71				4.85766	35.1103	8.88
8.7308	34.7666	8.3				5.2744	35.4252	7.71				5.06424	35.1103	8.88
9.08694	34.7666	8.3				5.48955	35.4252	7.71				5.27081	35.1103	8.88
9.44308	34.7666	8.3				5.7047	35.4252	7.71				5.47739	35.1103	8.88
9.79922	34.7666	8.3				5.91985	35.4252	7.71				5.68396	35.1103	8.88
10.1554	34.7666	8.3				6.135	35.4252	7.71				5.89054	35.1103	8.88
10.5115	34.7666	8.3				6.35014	35.4252	7.71				6.09711	35.1103	8.88
10.8676	34.7666	8.3				6.56529	35.4252	7.71				6.30369	35.1103	8.88
-0.172673	34.7666	8.3				-0.104314	35.4252	7.71				-0.100158	35.1103	8.88
0.183466	34.7666	8.3				0.110834	35.4252	7.71				0.106418	35.1103	8.88
0.539605	34.7666	8.3				0.325983	35.4252	7.71				0.312994	35.1103	8.88
0.895744	34.7666	8.3				0.541131	35.4252	7.71				0.519569	35.1103	8.88
1.25188	34.7666	8.3				0.75628	35.4252	7.71				0.726145	35.1103	8.88
1.60802	34.7666	8.3				0.971429	35.4252	7.71				0.932721	35.1103	8.88
1.96416	34.7666	8.3				1.18658	35.4252	7.71				1.1393	35.1103	8.88
2.3203	34.7666	8.3				1.40173	35.4252	7.71				1.34587	35.1103	8.88
2.67644	34.7666	8.3				1.61687	35.4252	7.71				1.55245	35.1103	8.88
3.03258	34.7666	8.3				1.83202	35.4252	7.71				1.75902	35.1103	8.88
3.38872	34.7666	8.3				2.04717	35.4252	7.71				1.9656	35.1103	8.88
3.74486	34.7666	8.3				2.26232	35.4252	7.71				2.17218	35.1103	8.88
4.101	34.7666	8.3				2.47747	35.4252	7.71				2.37875	35.1103	8.88
4.45713	34.7666	8.3				2.69262	35.4252	7.71				2.58533	35.1103	7.77
4.81327	34.7666	5.53				2.90777	35.4252	7.71				2.7919	35.1103	8.88
5.16941	34.7666	7.26				3.12292	35.4252	7.71				2.99848	35.1103	8.88
5.52555	34.7666	8.3				3.33806	35.4252	7.71				3.20505	35.1103	8.88
5.88169	34.7666	8.3				3.55321	35.4252	7.71				3.41163	35.1103	8.88
6.23783	34.7666	8.3				3.76836	35.4252	7.71				3.61821	35.1103	8.88
6.59397	34.7666	8.3				3.98351	35.4252	6.75				3.82478	35.1103	8.88
6.95011	34.7666	8.3				4.19866	35.4252	7.71				4.03136	35.1103	8.88
7.30625	34.7666	8.3				4.41381	35.4252	7.71				4.23793	35.1103	7.77
7.66239	34.7666	8.3				4.62896	35.4252	6.75				4.44451	35.1103	8.88
8.01852	34.7666	8.3				4.8441	35.4252	6.75				4.65108	35.1103	8.88
8.37466	34.7666	8.3				5.05925	35.4252	7.71				4.85766	35.1103	8.88
8.7308	34.7666	8.3				5.2744	35.4252	7.71				5.06424	35.1103	8.88
9.08694	34.7666	8.3				5.48955	35.4252	7.71				5.27081	35.1103	8.88
9.44308	34.7666	8.3				5.7047	35.4252	7.71				5.47739	35.1103	8.88
9.79922	34.7666	8.3				5.91985	35.4252	7.71				5.68396	35.1103	8.88
10.1554	34.7666	8.3				6.135	35.4252	7.71				5.89054	35.1103	8.88
10.5115	34.7666	8.3				6.35014	35.4252	7.71				6.09711	35.1103	8.88
10.8676	34.7666	8.3				6.56529	35.4252	7.71				6.30369	35.1103	8.88
-0.172673	34.9232	8.3				-0.104314	35.5088	7.71				-0.100158	35.1863	8.88
0.183466	34.9232	8.3				0.110834	35.5088	7.71				0.106418	35.1863	8.88
0.539605	34.9232	8.3				0.325983	35.5088	7.71				0.312994	35.1863	8.88
0.895744	34.9232	8.3				0.541131	35.5088	7.71				0.519569	35.1863	8.88
1.25188	34.9232	8.3				0.75628	35.5088	7.71				0.726145	35.1863	8.88
1.60802	34.9232	8.3				0.971429	35.5088	7.71				0.932721	35.1863	8.88
1.96416	34.9232	8.3				1.18658	35.5088	7.71				1.1393	35.1863	8.88
2.3203	34.9232	8.3				1.40173	35.5088	7.71				1.34587	35.1863	8.88
2.67644	34.9232	8.3				1.61687	35.5088	7.71				1.55245	35.1863	8.88
3.03258	34.9232	8.3				1.83202	35.5088	7.71				1.75902	35.1863	8.88
3.38872	34.9232	8.3				2.04717	35.5088	7.71				1.9656	35.1863	8.88
3.74486	34.9232	8.3				2.26232	35.5088	7.71				2.17218	35.1863	8.88
4.101	34.9232	5.53				2.47747	35.5088	7.71				2.37875	35.1863	8.88
4.45713	34.9232	5.53				2.69262	35.5088	7.71				2.58533	35.1863	8.88
4.81327	34.9232	8.3				2.90777	35.5088	7.71				2.7919	35.1863	8.88
5.16941	34.9232	7.26				3.12292	35.5088	7.71				2.99848	35.1863	8.88
5.52555	34.9232	8.3				3.33806	35.5088	7.71				3.20505	35.1863	8.88
5.88169	34.9232	8.3				3.55321	35.5088	7.71				3.41163	35.1863	8.88
6.23783	34.9232	8.3				3.76836	35.5088	7.71				3.61821	35.1863	8.88
6.59397	34.9232	8.3				3.98351	35.5088	7.71				3.82478	35.1863	7.77
6.95011	34.9232	8.3				4.19866	35.5088	6.75				4.03136	35.1863	8.88
7.30625	34.9232	8.3				4.41381	35.5088	7.71				4.23793	35.1863	7.77
7.66239	34.9232	8.3				4.62896	35.5088	7.71				4.44451	35.1863	8.88
8.01852	34.9232	8.3				4.8441	35.5088	6.75				4.65108	35.1863	8.88
8.37466	34.9232	8.3				5.05925	35.5088	5.14				4.85766	35.1863	8.88
8.7308	34.9232	8.3				5.2744	35.5088	7.71				5.06424	35.1863	8.88
9.08694	34.9232	8.3				5.48955	35.5088	7.71				5.27081	35.1863	8.88
9.44308	34.9232	8.3				5.7047	35.5088	7.71				5.47739	35.1863	8.88
9.79922	34.9232	8.3				5.91985	35.5088	7.71				5.68396	35.1863	8.88
10.1554	34.9232	8.3				6.135	35.5088	7.71				5.89054	35.1863	8.88
10.5115	34.9232	8.3				6.35014	35.5088	7.71				6.09711	35.1863	8.88
10.8676	34.9232	8.3				6.56529	35.5088	7.71				6.30369	35.1863	8.88
-0.172673	34.7666	8.3				-0.104314	35.4252	7.71				-0.100158	35.1103	8.88
0.183466	34.7666	8.3				0.110834	35.4252	7.71				0.106418	35.1103	8.88
0.539605	34.7666	8.3				0.325983	35.4252	7.71				0.312994	35.1103	8.88
0.895744	34.7666	8.3				0.541131	35.4252	7.71				0.519569	35.1103	8.88
1.25188	34.7666	8.3				0.75628	35.4252	7.71				0.726145	35.1103	8.88
1.60802	34.7666	8.3				0.971429	35.4252	7.71				0.932721	35.1103	8.88
1.96416	34.7666	8.3				1.18658	35.4252	7.71				1.1393	35.1103	8.88
2.3203	34.7666	8.3				1.40173	35.4252	7.71				1.34587	35.1103	8.88
2.67644	34.7666	8.3				1.61687	35.4252	7.71				1.55245	35.1103	8.88
3.03258	34.7666	8.3				1.83202	35.4252	7.71				1.75902	35.1103	8.88
3.38872	34.7666	8.3				2.04717	35.4252	7.71				1.9656	35.1103	8.88
3.74486	34.7666	8.3				2.26232	35.4252	7.71				2.17218	35.1103	8.88
4.101	34.7666	8.3				2.47747	35.4252	7.71				2.37875	35.1103	8.88
4.45713	34.7666	8.3				2.69262	35.4252	7.71				2.58533	35.1103	7.77
4.81327	34.7666	5.53				2.90777	35.4252	7.71				2.7919	35.1103	8.88
5.16941	34.7666	7.26				3.12292	35.4252	7.71				2.99848	35.1103	8.88
5.52555	34.7666	8.3				3.33806	35.4252	7.71				3.20505	35.1103	8.88
5.88169	34.7666	8.3				3.55321	35.4252	7.71				3.41163	35.1103	8.88
6.23783	34.7666	8.3				3.76836	35.4252	7.71				3.61821	35.1103	8.88
6.59397	34.7666	8.3				3.98351	35.4252	6.75				3.82478	35.1103	8.88
6.95011	34.7666	8.3				4.19866	35.4252	7.71				4.03136	35.1103	8.88
7.30625	34.7666	8.3				4.41381	35.4252	7.71				4.23793	35.1103	7.77
7.66239	34.7666	8.3				4.62896	35.4252	6.75				4.44451	35.1103	8.88
8.01852	34.7666	8.3				4.8441	35.4252	6.75				4.65108	35.1103	8.88
8.37466	34.7666	8.3				5.05925	35.4252	7.71				4.85766	35.1103	8.88
8.7308	34.7666	8.3				5.2744	35.4252	7.71				5.06424	35.1103	8.88
9.08694	34.7666	8.3				5.48955	35.4252	7.71				5.27081	35.1103	8.88
9.44308	34.7666	8.3				5.7047	35.4252	7.71				5.47739	35.1103	8.88
9.79922	34.7666	8.3				5.91985	35.4252	7.71				5.68396	35.1103	8.88
10.1554	34.7666	8.3				6.135	35.4252	7.71				5.89054	35.1103	8.88
10.5115	34.7666	8.3				6.35014	35.4252	7.71				6.09711	35.1103	8.88
10.8676	34.7666	8.3				6.56529	35.4252	7.71				6.30369	35.1103	8.88
-0.172673	34.9232	8.3				-0.104314	35.5088	7.71				-0.100158	35.1863	8.88
0.183466	34.9232	8.3				0.110834	35.5088	7.71				0.106418	35.1863	8.88
0.539605	34.9232	8.3				0.325983	35.5088	7.71				0.312994	35.1863	8.88
0.895744	34.9232	8.3				0.541131	35.5088	7.71				0.519569	35.1863	8.88
1.25188	34.9232	8.3				0.75628	35.5088	7.71				0.726145	35.1863	8.88
1.60802	34.9232	8.3				0.971429	35.5088	7.71				0.932721	35.1863	8.88
1.96416	34.9232	8.3				1.18658	35.5088	7.71				1.1393	35.1863	8.88
2.3203	34.9232	8.3				1.40173	35.5088	7.71				1.34587	35.1863	8.88
2.67644	34.9232	8.3				1.61687	35.5088	7.71				1.55245	35.1863	8.88
3.03258	34.9232	8.3				1.83202	35.5088	7.71				1.75902	35.1863	8.88
3.38872	34.9232	8.3				2.04717	35.5088	7.71				1.9656	35.1863	8.88
3.74486	34.9232	8.3				2.26232	35.5088	7.71				2.17218	35.1863	8.88
4.101	34.9232	5.53				2.47747	35.5088	7.71				2.37875	35.1863	8.88
4.45713	34.9232	5.53				2.69262	35.5088	7.71				2.58533	35.1863	8.88
4.81327	34.9232	8.3				2.90777	35.5088	7.71				2.7919	35.1863	8.88
5.16941	34.9232	7.26				3.12292	35.5088	7.71				2.99848	35.1863	8.88
5.52555	34.9232	8.3				3.33806	35.5088	7.71				3.20505	35.1863	8.88
5.88169	34.9232	8.3				3.55321	35.5088	7.71				3.41163	35.1863	8.88
6.23783	34.9232	8.3				3.76836	35.5088	7.71				3.61821	35.1863	8.88
6.59397	34.9232	8.3				3.98351	35.5088	7.71				3.82478	35.1863	7.77
6.95011	34.9232	8.3				4.19866	35.5088	6.75				4.03136	35.1863	8.88
7.30625	34.9232	8.3				4.41381	35.5088	7.71				4.23793	35.1863	7.77
7.66239	34.9232	8.3				4.62896	35.5088	7.71				4.44451	35.1863	8.88
8.01852	34.9232	8.3				4.8441	35.5088	6.75				4.65108	35.1863	8.88
8.37466	34.9232	8.3				5.05925	35.5088	5.14				4.85766	35.1863	8.88
8.7308	34.9232	8.3				5.2744	35.5088	7.71				5.06424	35.1863	8.88
9.08694	34.9232	8.3				5.48955	35.5088	7.71				5.27081	35.1863	8.88
9.44308	34.9232	8.3				5.7047	35.5088	7.71				5.47739	35.1863	8.88
9.79922	34.9232	8.3				5.91985	35.5088	7.71				5.68396	35.1863	8.88
10.1554	34.9232	8.3				6.135	35.5088	7.71				5.89054	35.1863	8.88
10.5115	34.9232	8.3				6.35014	35.5088	7.71				6.09711	35.1863	8.88
10.8676	34.9232	8.3				6.56529	35.5088	7.71				6.30369	35.1863	8.88
-0.172673	35.0797	8.3				-0.104314	35.5924	7.71				-0.100158	35.2622	8.88
0.183466	35.0797	8.3				0.110834	35.5924	7.71				0.106418	35.2622	8.88
0.539605	35.0797	8.3				0.325983	35.5924	7.71				0.312994	35.2622	8.88
0.895744	35.0797	8.3				0.541131	35.5924	7.71				0.519569	35.2622	8.88
1.25188	35.0797	8.3				0.75628	35.5924	7.71				0.726145	35.2622	8.88
1.60802	35.0797	8.3				0.971429	35.5924	7.71				0.932721	35.2622	8.88
1.96416	35.0797	8.3				1.18658	35.5924	7.71				1.1393	35.2622	8.88
2.3203	35.0797	8.3				1.40173	35.5924	7.71				1.34587	35.2622	8.88
2.67644	35.0797	8.3				1.61687	35.5924	7.71				1.55245	35.2622	8.88
3.03258	35.0797	8.3				1.83202	35.5924	7.71				1.75902	35.2622	8.88
3.38872	35.0797	8.3				2.04717	35.5924	7.71				1.9656	35.2622	8.88
3.74486	35.0797	7.26				2.26232	35.5924	7.71				2.17218	35.2622	8.88
4.101	35.0797	4.5				2.47747	35.5924	7.71				2.37875	35.2622	8.88
4.45713	35.0797	4.5				2.69262	35.5924	7.71				2.58533	35.2622	8.88
4.81327	35.0797	7.26				2.90777	35.5924	7.71				2.7919	35.2622	8.88
5.16941	35.0797	7.26				3.12292	35.5924	7.71				2.99848	35.2622	8.88
5.52555	35.0797	8.3				3.33806	35.5924	7.71				3.20505	35.2622	7.77
5.88169	35.0797	8.3				3.55321	35.5924	7.71				3.41163	35.2622	8.88
6.23783	35.0797	8.3				3.76836	35.5924	6.75				3.61821	35.2622	6.29
6.59397	35.0797	8.3				3.98351	35.5924	3.86				3.82478	35.2622	8.88
6.95011	35.0797	8.3				4.19866	35.5924	7.71				4.03136	35.2622	8.88
7.30625	35.0797	8.3				4.41381	35.5924	7.71				4.23793	35.2622	8.88
7.66239	35.0797	8.3				4.62896	35.5924	6.75				4.44451	35.2622	8.88
8.01852	35.0797	8.3				4.8441	35.5924	6.75				4.65108	35.2622	8.88
8.37466	35.0797	8.3				5.05925	35.5924	5.14				4.85766	35.2622	8.88
8.7308	35.0797	8.3				5.2744	35.5924	7.71				5.06424	35.2622	8.88
9.08694	35.0797	8.3				5.48955	35.5924	6.75				5.27081	35.2622	8.88
9.44308	35.0797	8.3				5.7047	35.5924	7.71				5.47739	35.2622	8.88
9.79922	35.0797	8.3				5.91985	35.5924	7.71				5.68396	35.2622	8.88
10.1554	35.0797	8.3				6.135	35.5924	7.71				5.89054	35.2622	8.88
10.5115	35.0797	8.3				6.35014	35.5924	7.71				6.09711	35.2622	8.88
10.8676	35.0797	8.3				6.56529	35.5924	7.71				6.30369	35.2622	8.88
-0.172673	34.7666	8.3				-0.104314	35.4252	7.71				-0.100158	35.1103	8.88
0.183466	34.7666	8.3				0.110834	35.4252	7.71				0.106418	35.1103	8.88
0.539605	34.7666	8.3				0.325983	35.4252	7.71				0.312994	35.1103	8.88
0.895744	34.7666	8.3				0.541131	35.4252	7.71				0.519569	35.1103	8.88
1.25188	34.7666	8.3				0.75628	35.4252	7.71				0.726145	35.1103	8.88
1.60802	34.7666	8.3				0.971429	35.4252	7.71				0.932721	35.1103	8.88
1.96416	34.7666	8.3				1.18658	35.4252	7.71				1.1393	35.1103	8.88
2.3203	34.7666	8.3				1.40173	35.4252	7.71				1.34587	35.1103	8.88
2.67644	34.7666	8.3				1.61687	35.4252	7.71				1.55245	35.1103	8.88
3.03258	34.7666	8.3				1.83202	35.4252	7.71				1.75902	35.1103	8.88
3.38872	34.7666	8.3				2.04717	35.4252	7.71				1.9656	35.1103	8.88
3.74486	34.7666	8.3				2.26232	35.4252	7.71				2.17218	35.1103	8.88
4.101	34.7666	8.3				2.47747	35.4252	7.71				2.37875	35.1103	8.88
4.45713	34.7666	8.3				2.69262	35.4252	7.71				2.58533	35.1103	7.77
4.81327	34.7666	5.53				2.90777	35.4252	7.71				2.7919	35.1103	8.88
5.16941	34.7666	7.26				3.12292	35.4252	7.71				2.99848	35.1103	8.88
5.52555	34.7666	8.3				3.33806	35.4252	7.71				3.20505	35.1103	8.88
5.88169	34.7666	8.3				3.55321	35.4252	7.71				3.41163	35.1103	8.88
6.23783	34.7666	8.3				3.76836	35.4252	7.71				3.61821	35.1103	8.88
6.59397	34.7666	8.3				3.98351	35.4252	6.75				3.82478	35.1103	8.88
6.95011	34.7666	8.3				4.19866	35.4252	7.71				4.03136	35.1103	8.88
7.30625	34.7666	8.3				4.41381	35.4252	7.71				4.23793	35.1103	7.77
7.66239	34.7666	8.3				4.62896	35.4252	6.75				4.44451	35.1103	8.88
8.01852	34.7666	8.3				4.8441	35.4252	6.75				4.65108	35.1103	8.88
8.37466	34.7666	8.3				5.05925	35.4252	7.71				4.85766	35.1103	8.88
8.7308	34.7666	8.3				5.2744	35.4252	7.71				5.06424	35.1103	8.88
9.08694	34.7666	8.3				5.48955	35.4252	7.71				5.27081	35.1103	8.88
9.44308	34.7666	8.3				5.7047	35.4252	7.71				5.47739	35.1103	8.88
9.79922	34.7666	8.3				5.91985	35.4252	7.71				5.68396	35.1103	8.88
10.1554	34.7666	8.3				6.135	35.4252	7.71				5.89054	35.1103	8.88
10.5115	34.7666	8.3				6.35014	35.4252	7.71				6.09711	35.1103	8.88
10.8676	34.7666	8.3				6.56529	35.4252	7.71				6.30369	35.1103	8.88
-0.172673	34.9232	8.3				-0.104314	35.5088	7.71				-0.100158	35.1863	8.88
0.183466	34.9232	8.3				0.110834	35.5088	7.71				0.106418	35.1863	8.88
0.539605	34.9232	8.3				0.325983	35.5088	7.71				0.312994	35.1863	8.88
0.895744	34.9232	8.3				0.541131	35.5088	7.71				0.519569	35.1863	8.88
1.25188	34.9232	8.3				0.75628	35.5088	7.71				0.726145	35.1863	8.88
1.60802	34.9232	8.3				0.971429	35.5088	7.71				0.932721	35.1863	8.88
1.96416	34.9232	8.3				1.18658	35.5088	7.71				1.1393	35.1863	8.88
2.3203	34.9232	8.3				1.40173	35.5088	7.71				1.34587	35.1863	8.88
2.67644	34.9232	8.3				1.61687	35.5088	7.71				1.55245	35.1863	8.88
3.03258	34.9232	8.3				1.83202	35.5088	7.71				1.75902	35.1863	8.88
3.38872	34.9232	8.3				2.04717	35.5088	7.71				1.9656	35.1863	8.88
3.74486	34.9232	8.3				2.26232	35.5088	7.71				2.17218	35.1863	8.88
4.101	34.9232	5.53				2.47747	35.5088	7.71				2.37875	35.1863	8.88
4.45713	34.9232	5.53				2.69262	35.5088	7.71				2.58533	35.1863	8.88
4.81327	34.9232	8.3				2.90777	35.5088	7.71				2.7919	35.1863	8.88
5.16941	34.9232	7.26				3.12292	35.5088	7.71				2.99848	35.1863	8.88
5.52555	34.9232	8.3				3.33806	35.5088	7.71				3.20505	35.1863	8.88
5.88169	34.9232	8.3				3.55321	35.5088	7.71				3.41163	35.1863	8.88
6.23783	34.9232	8.3				3.76836	35.5088	7.71				3.61821	35.1863	8.88
6.59397	34.9232	8.3				3.98351	35.5088	7.71				3.82478	35.1863	7.77
6.95011	34.9232	8.3				4.19866	35.5088	6.75				4.03136	35.1863	8.88
7.30625	34.9232	8.3				4.41381	35.5088	7.71				4.23793	35.1863	7.77
7.66239	34.9232	8.3				4.62896	35.5088	7.71				4.44451	35.1863	8.88
8.01852	34.9232	8.3				4.8441	35.5088	6.75				4.65108	35.1863	8.88
8.37466	34.9232	8.3				5.05925	35.5088	5.14				4.85766	35.1863	8.88
8.7308	34.9232	8.3				5.2744	35.5088	7.71				5.06424	35.1863	8.88
9.08694	34.9232	8.3				5.48955	35.5088	7.71				5.27081	35.1863	8.88
9.44308	34.9232	8.3				5.7047	35.5088	7.71				5.47739	35.1863	8.88
9.79922	34.9232	8.3				5.91985	35.5088	7.71				5.68396	35.1863	8.88
10.1554	34.9232	8.3				6.135	35.5088	7.71				5.89054	35.1863	8.88
10.5115	34.9232	8.3				6.35014	35.5088	7.71				6.09711	35.1863	8.88
10.8676	34.9232	8.3				6.56529	35.5088	7.71				6.30369	35.1863	8.88
-0.172673	35.0797	8.3				-0.104314	35.5924	7.71				-0.100158	35.2622	8.88
0.183466	35.0797	8.3				0.110834	35.5924	7.71				0.106418	35.2622	8.88
0.539605	35.0797	8.3				0.325983	35.5924	7.71				0.312994	35.2622	8.88
0.895744	35.0797	8.3				0.541131	35.5924	7.71				0.519569	35.2622	8.88
1.25188	35.0797	8.3				0.75628	35.5924	7.71				0.726145	35.2622	8.88
1.60802	35.0797	8.3				0.971429	35.5924	7.71				0.932721	35.2622	8.88
1.96416	35.0797	8.3				1.18658	35.5924	7.71				1.1393	35.2622	8.88
2.3203	35.0797	8.3				1.40173	35.5924	7.71				1.34587	35.2622	8.88
2.67644	35.0797	8.3				1.61687	35.5924	7.71				1.55245	35.2622	8.88
3.03258	35.0797	8.3				1.83202	35.5924	7.71				1.75902	35.2622	8.88
3.38872	35.0797	8.3				2.04717	35.5924	7.71				1.9656	35.2622	8.88
3.74486	35.0797	7.26				2.26232	35.5924	7.71				2.17218	35.2622	8.88
4.101	35.0797	4.5				2.47747	35.5924	7.71				2.37875	35.2622	8.88
4.45713	35.0797	4.5				2.69262	35.5924	7.71				2.58533	35.2622	8.88
4.81327	35.0797	7.26				2.90777	35.5924	7.71				2.7919	35.2622	8.88
5.16941	35.0797	7.26				3.12292	35.5924	7.71				2.99848	35.2622	8.88
5.52555	35.0797	8.3				3.33806	35.5924	7.71				3.20505	35.2622	7.77
5.88169	35.0797	8.3				3.55321	35.5924	7.71				3.41163	35.2622	8.88
6.23783	35.0797	8.3				3.76836	35.5924	6.75				3.61821	35.2622	6.29
6.59397	35.0797	8.3				3.98351	35.5924	3.86				3.82478	35.2622	8.88
6.95011	35.0797	8.3				4.19866	35.5924	7.71				4.03136	35.2622	8.88
7.30625	35.0797	8.3				4.41381	35.5924	7.71				4.23793	35.2622	8.88
7.66239	35.0797	8.3				4.62896	35.5924	6.75				4.44451	35.2622	8.88
8.01852	35.0797	8.3				4.8441	35.5924	6.75				4.65108	35.2622	8.88
8.37466	35.0797	8.3				5.05925	35.5924	5.14				4.85766	35.2622	8.88
8.7308	35.0797	8.3				5.2744	35.5924	7.71				5.06424	35.2622	8.88
9.08694	35.0797	8.3				5.48955	35.5924	6.75				5.27081	35.2622	8.88
9.44308	35.0797	8.3				5.7047	35.5924	7.71				5.47739	35.2622	8.88
9.79922	35.0797	8.3				5.91985	35.5924	7.71				5.68396	35.2622	8.88
10.1554	35.0797	8.3				6.135	35.5924	7.71				5.89054	35.2622	8.88
10.5115	35.0797	8.3				6.35014	35.5924	7.71				6.09711	35.2622	8.88
10.8676	35.0797	8.3				6.56529	35.5924	7.71				6.30369	35.2622	8.88
-0.172673	35.2363	8.3				-0.104314	35.676	7.71				-0.100158	35.3381	8.88
0.183466	35.2363	8.3				0.110834	35.676	7.71				0.106418	35.3381	8.88
0.539605	35.2363	8.3				0.325983	35.676	7.71				0.312994	35.3381	8.88
0.895744	35.2363	8.3				0.541131	35.676	7.71				0.519569	35.3381	8.88
1.25188	35.2363	8.3				0.75628	35.676	7.71				0.726145	35.3381	8.88
1.60802	35.2363	8.3				0.971429	35.676	7.71				0.932721	35.3381	8.88
1.96416	35.2363	8.3				1.18658	35.676	7.71				1.1393	35.3381	8.88
2.3203	35.2363	8.3				1.40173	35.676	7.71				1.34587	35.3381	8.88
2.67644	35.2363	8.3				1.61687	35.676	7.71				1.55245	35.3381	8.88
3.03258	35.2363	8.3				1.83202	35.676	7.71				1.75902	35.3381	7.77
3.38872	35.2363	7.26				2.04717	35.676	7.71				1.9656	35.3381	8.88
3.74486	35.2363	5.53				2.26232	35.676	7.71				2.17218	35.3381	7.77
4.101	35.2363	4.5				2.47747	35.676	7.71				2.37875	35.3381	8.88
4.45713	35.2363	8.3				2.69262	35.676	7.71				2.58533	35.3381	8.88
4.81327	35.2363	7.26				2.90777	35.676	7.71				2.7919	35.3381	8.88
5.16941	35.2363	8.3				3.12292	35.676	7.71				2.99848	35.3381	7.77
5.52555	35.2363	8.3				3.33806	35.676	7.71				3.20505	35.3381	6.29
5.88169	35.2363	8.3				3.55321	35.676	5.14				3.41163	35.3381	8.88
6.23783	35.2363	8.3				3.76836	35.676	5.14				3.61821	35.3381	8.88
6.59397	35.2363	8.3				3.98351	35.676	5.14				3.82478	35.3381	8.88
6.95011	35.2363	8.3				4.19866	35.676	1.93				4.03136	35.3381	7.77
7.30625	35.2363	8.3				4.41381	35.676	6.75				4.23793	35.3381	8.88
7.66239	35.2363	8.3				4.62896	35.676	5.14				4.44451	35.3381	8.88
8.01852	35.2363	8.3				4.8441	35.676	6.75				4.65108	35.3381	8.88
8.37466	35.2363	8.3				5.05925	35.676	7.71				4.85766	35.3381	8.88
8.7308	35.2363	8.3				5.2744	35.676	7.71				5.06424	35.3381	8.88
9.08694	35.2363	8.3				5.48955	35.676	7.71				5.27081	35.3381	8.88
9.44308	35.2363	8.3				5.7047	35.676	7.71				5.47739	35.3381	8.88
9.79922	35.2363	8.3				5.91985	35.676	7.71				5.68396	35.3381	8.88
10.1554	35.2363	8.3				6.135	35.676	7.71				5.89054	35.3381	8.88
10.5115	35.2363	8.3				6.35014	35.676	7.71				6.09711	35.3381	8.88
10.8676	35.2363	8.3				6.56529	35.676	7.71				6.30369	35.3381	8.88
-0.172673	34.7666	8.3				-0.104314	35.4252	7.71				-0.100158	35.1103	8.88
0.183466	34.7666	8.3				0.110834	35.4252	7.71				0.106418	35.1103	8.88
0.539605	34.7666	8.3				0.325983	35.4252	7.71				0.312994	35.1103	8.88
0.895744	34.7666	8.3				0.541131	35.4252	7.71				0.519569	35.1103	8.88
1.25188	34.7666	8.3				0.75628	35.4252	7.71				0.726145	35.1103	8.88
1.60802	34.7666	8.3				0.971429	35.4252	7.71				0.932721	35.1103	8.88
1.96416	34.7666	8.3				1.18658	35.4252	7.71				1.1393	35.1103	8.88
2.3203	34.7666	8.3				1.40173	35.4252	7.71				1.34587	35.1103	8.88
2.67644	34.7666	8.3				1.61687	35.4252	7.71				1.55245	35.1103	8.88
3.03258	34.7666	8.3				1.83202	35.4252	7.71				1.75902	35.1103	8.88
3.38872	34.7666	8.3				2.04717	35.4252	7.71				1.9656	35.1103	8.88
3.74486	34.7666	8.3				2.26232	35.4252	7.71				2.17218	35.1103	8.88
4.101	34.7666	8.3				2.47747	35.4252	7.71				2.37875	35.1103	8.88
4.45713	34.7666	8.3				2.69262	35.4252	7.71				2.58533	35.1103	7.77
4.81327	34.7666	5.53				2.90777	35.4252	7.71				2.7919	35.1103	8.88
5.16941	34.7666	7.26				3.12292	35.4252	7.71				2.99848	35.1103	8.88
5.52555	34.7666	8.3				3.33806	35.4252	7.71				3.20505	35.1103	8.88
5.88169	34.7666	8.3				3.55321	35.4252	7.71				3.41163	35.1103	8.88
6.23783	34.7666	8.3				3.76836	35.4252	7.71				3.61821	35.1103	8.88
6.59397	34.7666	8.3				3.98351	35.4252	6.75				3.82478	35.1103	8.88
6.95011	34.7666	8.3				4.19866	35.4252	7.71				4.03136	35.1103	8.88
7.30625	34.7666	8.3				4.41381	35.4252	7.71				4.23793	35.1103	7.77
7.66239	34.7666	8.3				4.62896	35.4252	6.75				4.44451	35.1103	8.88
8.01852	34.7666	8.3				4.8441	35.4252	6.75				4.65108	35.1103	8.88
8.37466	34.7666	8.3				5.05925	35.4252	7.71				4.85766	35.1103	8.88
8.7308	34.7666	8.3				5.2744	35.4252	7.71				5.06424	35.1103	8.88
9.08694	34.7666	8.3				5.48955	35.4252	7.71				5.27081	35.1103	8.88
9.44308	34.7666	8.3				5.7047	35.4252	7.71				5.47739	35.1103	8.88
9.79922	34.7666	8.3				5.91985	35.4252	7.71				5.68396	35.1103	8.88
10.1554	34.7666	8.3				6.135	35.4252	7.71				5.89054	35.1103	8.88
10.5115	34.7666	8.3				6.35014	35.4252	7.71				6.09711	35.1103	8.88
10.8676	34.7666	8.3				6.56529	35.4252	7.71				6.30369	35.1103	8.88
-0.172673	34.9232	8.3				-0.104314	35.5088	7.71				-0.100158	35.1863	8.88
0.183466	34.9232	8.3				0.110834	35.5088	7.71				0.106418	35.1863	8.88
0.539605	34.9232	8.3				0.325983	35.5088	7.71				0.312994	35.1863	8.88
0.895744	34.9232	8.3				0.541131	35.5088	7.71				0.519569	35.1863	8.88
1.25188	34.9232	8.3				0.75628	35.5088	7.71				0.726145	35.1863	8.88
1.60802	34.9232	8.3				0.971429	35.5088	7.71				0.932721	35.1863	8.88
1.96416	34.9232	8.3				1.18658	35.5088	7.71				1.1393	35.1863	8.88
2.3203	34.9232	8.3				1.40173	35.5088	7.71				1.34587	35.1863	8.88
2.67644	34.9232	8.3				1.61687	35.5088	7.71				1.55245	35.1863	8.88
3.03258	34.9232	8.3				1.83202	35.5088	7.71				1.75902	35.1863	8.88
3.38872	34.9232	8.3				2.04717	35.5088	7.71				1.9656	35.1863	8.88
3.74486	34.9232	8.3				2.26232	35.5088	7.71				2.17218	35.1863	8.88
4.101	34.9232	5.53				2.47747	35.5088	7.71				2.37875	35.1863	8.88
4.45713	34.9232	5.53				2.69262	35.5088	7.71				2.58533	35.1863	8.88
4.81327	34.9232	8.3				2.90777	35.5088	7.71				2.7919	35.1863	8.88
5.16941	34.9232	7.26				3.12292	35.5088	7.71				2.99848	35.1863	8.88
5.52555	34.9232	8.3				3.33806	35.5088	7.71				3.20505	35.1863	8.88
5.88169	34.9232	8.3				3.55321	35.5088	7.71				3.41163	35.1863	8.88
6.23783	34.9232	8.3				3.76836	35.5088	7.71				3.61821	35.1863	8.88
6.59397	34.9232	8.3				3.98351	35.5088	7.71				3.82478	35.1863	7.77
6.95011	34.9232	8.3				4.19866	35.5088	6.75				4.03136	35.1863	8.88
7.30625	34.9232	8.3				4.41381	35.5088	7.71				4.23793	35.1863	7.77
7.66239	34.9232	8.3				4.62896	35.5088	7.71				4.44451	35.1863	8.88
8.01852	34.9232	8.3				4.8441	35.5088	6.75				4.65108	35.1863	8.88
8.37466	34.9232	8.3				5.05925	35.5088	5.14				4.85766	35.1863	8.88
8.7308	34.9232	8.3				5.2744	35.5088	7.71				5.06424	35.1863	8.88
9.08694	34.9232	8.3				5.48955	35.5088	7.71				5.27081	35.1863	8.88
9.44308	34.9232	8.3				5.7047	35.5088	7.71				5.47739	35.1863	8.88
9.79922	34.9232	8.3				5.91985	35.5088	7.71				5.68396	35.1863	8.88
10.1554	34.9232	8.3				6.135	35.5088	7.71				5.89054	35.1863	8.88
10.5115	34.9232	8.3				6.35014	35.5088	7.71				6.09711	35.1863	8.88
10.8676	34.9232	8.3				6.56529	35.5088	7.71				6.30369	35.1863	8.88
-0.172673	35.0797	8.3				-0.104314	35.5924	7.71				-0.100158	35.2622	8.88
0.183466	35.0797	8.3				0.110834	35.5924	7.71				0.106418	35.2622	8.88
0.539605	35.0797	8.3				0.325983	35.5924	7.71				0.312994	35.2622	8.88
0.895744	35.0797	8.3				0.541131	35.5924	7.71				0.519569	35.2622	8.88
1.25188	35.0797	8.3				0.75628	35.5924	7.71				0.726145	35.2622	8.88
1.60802	35.0797	8.3				0.971429	35.5924	7.71				0.932721	35.2622	8.88
1.96416	35.0797	8.3				1.18658	35.5924	7.71				1.1393	35.2622	8.88
2.3203	35.0797	8.3				1.40173	35.5924	7.71				1.34587	35.2622	8.88
2.67644	35.0797	8.3				1.61687	35.5924	7.71				1.55245	35.2622	8.88
3.03258	35.0797	8.3				1.83202	35.5924	7.71				1.75902	35.2622	8.88
3.38872	35.0797	8.3				2.04717	35.5924	7.71				1.9656	35.2622	8.88
3.74486	35.0797	7.26				2.26232	35.5924	7.71				2.17218	35.2622	8.88
4.101	35.0797	4.5				2.47747	35.5924	7.71				2.37875	35.2622	8.88
4.45713	35.0797	4.5				2.69262	35.5924	7.71				2.58533	35.2622	8.88
4.81327	35.0797	7.26				2.90777	35.5924	7.71				2.7919	35.2622	8.88
5.16941	35.0797	7.26				3.12292	35.5924	7.71				2.99848	35.2622	8.88
5.52555	35.0797	8.3				3.33806	35.5924	7.71				3.20505	35.2622	7.77
5.88169	35.0797	8.3				3.55321	35.5924	7.71				3.41163	35.2622	8.88
6.23783	35.0797	8.3				3.76836	35.5924	6.75				3.61821	35.2622	6.29
6.59397	35.0797	8.3				3.98351	35.5924	3.86				3.82478	35.2622	8.88
6.95011	35.0797	8.3				4.19866	35.5924	7.71				4.03136	35.2622	8.88
7.30625	35.0797	8.3				4.41381	35.5924	7.71				4.23793	35.2622	8.88
7.66239	35.0797	8.3				4.62896	35.5924	6.75				4.44451	35.2622	8.88
8.01852	35.0797	8.3				4.8441	35.5924	6.75				4.65108	35.2622	8.88
8.37466	35.0797	8.3				5.05925	35.5924	5.14				4.85766	35.2622	8.88
8.7308	35.0797	8.3				5.2744	35.5924	7.71				5.06424	35.2622	8.88
9.08694	35.0797	8.3				5.48955	35.5924	6.75				5.27081	35.2622	8.88
9.44308	35.0797	8.3				5.7047	35.5924	7.71				5.47739	35.2622	8.88
9.79922	35.0797	8.3				5.91985	35.5924	7.71				5.68396	35.2622	8.88
10.1554	35.0797	8.3				6.135	35.5924	7.71				5.89054	35.2622	8.88
10.5115	35.0797	8.3				6.35014	35.5924	7.71				6.09711	35.2622	8.88
10.8676	35.0797	8.3				6.56529	35.5924	7.71				6.30369	35.2622	8.88
-0.172673	35.2363	8.3				-0.104314	35.676	7.71				-0.100158	35.3381	8.88
0.183466	35.2363	8.3				0.110834	35.676	7.71				0.106418	35.3381	8.88
0.539605	35.2363	8.3				0.325983	35.676	7.71				0.312994	35.3381	8.88
0.895744	35.2363	8.3				0.541131	35.676	7.71				0.519569	35.3381	8.88
1.25188	35.2363	8.3				0.75628	35.676	7.71				0.726145	35.3381	8.88
1.60802	35.2363	8.3				0.971429	35.676	7.71				0.932721	35.3381	8.88
1.96416	35.2363	8.3				1.18658	35.676	7.71				1.1393	35.3381	8.88
2.3203	35.2363	8.3				1.40173	35.676	7.71				1.34587	35.3381	8.88
2.67644	35.2363	8.3				1.61687	35.676	7.71				1.55245	35.3381	8.88
3.03258	35.2363	8.3				1.83202	35.676	7.71				1.75902	35.3381	7.77
3.38872	35.2363	7.26				2.04717	35.676	7.71				1.9656	35.3381	8.88
3.74486	35.2363	5.53				2.26232	35.676	7.71				2.17218	35.3381	7.77
4.101	35.2363	4.5				2.47747	35.676	7.71				2.37875	35.3381	8.88
4.45713	35.2363	8.3				2.69262	35.676	7.71				2.58533	35.3381	8.88
4.81327	35.2363	7.26				2.90777	35.676	7.71				2.7919	35.3381	8.88
5.16941	35.2363	8.3				3.12292	35.676	7.71				2.99848	35.3381	7.77
5.52555	35.2363	8.3				3.33806	35.676	7.71				3.20505	35.3381	6.29
5.88169	35.2363	8.3				3.55321	35.676	5.14				3.41163	35.3381	8.88
6.23783	35.2363	8.3				3.76836	35.676	5.14				3.61821	35.3381	8.88
6.59397	35.2363	8.3				3.98351	35.676	5.14				3.82478	35.3381	8.88
6.95011	35.2363	8.3				4.19866	35.676	1.93				4.03136	35.3381	7.77
7.30625	35.2363	8.3				4.41381	35.676	6.75				4.23793	35.3381	8.88
7.66239	35.2363	8.3				4.62896	35.676	5.14				4.44451	35.3381	8.88
8.01852	35.2363	8.3				4.8441	35.676	6.75				4.65108	35.3381	8.88
8.37466	35.2363	8.3				5.05925	35.676	7.71				4.85766	35.3381	8.88
8.7308	35.2363	8.3				5.2744	35.676	7.71				5.06424	35.3381	8.88
9.08694	35.2363	8.3				5.48955	35.676	7.71				5.27081	35.3381	8.88
9.44308	35.2363	8.3				5.7047	35.676	7.71				5.47739	35.3381	8.88
9.79922	35.2363	8.3				5.91985	35.676	7.71				5.68396	35.3381	8.88
10.1554	35.2363	8.3				6.135	35.676	7.71				5.89054	35.3381	8.88
10.5115	35.2363	8.3				6.35014	35.676	7.71				6.09711	35.3381	8.88
10.8676	35.2363	8.3				6.56529	35.676	7.71				6.30369	35.3381	8.88
-0.172673	35.3929	8.3				-0.104314	35.7596	7.71				-0.100158	35.4141	8.88
0.183466	35.3929	8.3				0.110834	35.7596	7.71				0.106418	35.4141	8.88
0.539605	35.3929	8.3				0.325983	35.7596	7.71				0.312994	35.4141	8.88
0.895744	35.3929	8.3				0.541131	35.7596	7.71				0.519569	35.4141	8.88
1.25188	35.3929	8.3				0.75628	35.7596	7.71				0.726145	35.4141	8.88
1.60802	35.3929	8.3				0.971429	35.7596	7.71				0.932721	35.4141	8.88
1.96416	35.3929	8.3				1.18658	35.7596	7.71				1.1393	35.4141	8.88
2.3203	35.3929	8.3				1.40173	35.7596	7.71				1.34587	35.4141	8.88
2.67644	35.3929	8.3				1.61687	35.7596	7.71				1.55245	35.4141	8.88
3.03258	35.3929	5.53				1.83202	35.7596	7.71				1.75902	35.4141	8.88
3.38872	35.3929	2.77				2.04717	35.7596	7.71				1.9656	35.4141	7.77
3.74486	35.3929	3.46				2.26232	35.7596	7.71				2.17218	35.4141	7.77
4.101	35.3929	4.5				2.47747	35.7596	7.71				2.37875	35.4141	7.77
4.45713	35.3929	7.26				2.69262	35.7596	7.71				2.58533	35.4141	8.88
4.81327	35.3929	8.3				2.90777	35.7596	7.71				2.7919	35.4141	7.77
5.16941	35.3929	8.3				3.12292	35.7596	6.75				2.99848	35.4141	4.44
5.52555	35.3929	8.3				3.33806	35.7596	5.14				3.20505	35.4141	8.88
5.88169	35.3929	8.3				3.55321	35.7596	5.14				3.41163	35.4141	6.29
6.23783	35.3929	8.3				3.76836	35.7596	1.29				3.61821	35.4141	8.88
6.59397	35.3929	8.3				3.98351	35.7596	3.86				3.82478	35.4141	8.88
6.95011	35.3929	8.3				4.19866	35.7596	2.57				4.03136	35.4141	7.77
7.30625	35.3929	8.3				4.41381	35.7596	5.14				4.23793	35.4141	8.88
7.66239	35.3929	8.3				4.62896	35.7596	7.71				4.44451	35.4141	7.77
8.01852	35.3929	8.3				4.8441	35.7596	6.75				4.65108	35.4141	8.88
8.37466	35.3929	8.3				5.05925	35.7596	6.75				4.85766	35.4141	8.88
8.7308	35.3929	8.3				5.2744	35.7596	6.75				5.06424	35.4141	8.88
9.08694	35.3929	8.3				5.48955	35.7596	7.71				5.27081	35.4141	8.88
9.44308	35.3929	8.3				5.7047	35.7596	7.71				5.47739	35.4141	8.88
9.79922	35.3929	8.3				5.91985	35.7596	7.71				5.68396	35.4141	8.88
10.1554	35.3929	8.3				6.135	35.7596	7.71				5.89054	35.4141	8.88
10.5115	35.3929	8.3				6.35014	35.7596	7.71				6.09711	35.4141	8.88
10.8676	35.3929	8.3				6.56529	35.7596	7.71				6.30369	35.4141	8.88
-0.172673	34.7666	8.3				-0.104314	35.4252	7.71				-0.100158	35.1103	8.88
0.183466	34.7666	8.3				0.110834	35.4252	7.71				0.106418	35.1103	8.88
0.539605	34.7666	8.3				0.325983	35.4252	7.71				0.312994	35.1103	8.88
0.895744	34.7666	8.3				0.541131	35.4252	7.71				0.519569	35.1103	8.88
1.25188	34.7666	8.3				0.75628	35.4252	7.71				0.726145	35.1103	8.88
1.60802	34.7666	8.3				0.971429	35.4252	7.71				0.932721	35.1103	8.88
1.96416	34.7666	8.3				1.18658	35.4252	7.71				1.1393	35.1103	8.88
2.3203	34.7666	8.3				1.40173	35.4252	7.71				1.34587	35.1103	8.88
2.67644	34.7666	8.3				1.61687	35.4252	7.71				1.55245	35.1103	8.88
3.03258	34.7666	8.3				1.83202	35.4252	7.71				1.75902	35.1103	8.88
3.38872	34.7666	8.3				2.04717	35.4252	7.71				1.9656	35.1103	8.88
3.74486	34.7666	8.3				2.26232	35.4252	7.71				2.17218	35.1103	8.88
4.101	34.7666	8.3				2.47747	35.4252	7.71				2.37875	35.1103	8.88
4.45713	34.7666	8.3				2.69262	35.4252	7.71				2.58533	35.1103	7.77
4.81327	34.7666	5.53				2.90777	35.4252	7.71				2.7919	35.1103	8.88
5.16941	34.7666	7.26				3.12292	35.4252	7.71				2.99848	35.1103	8.88
5.52555	34.7666	8.3				3.33806	35.4252	7.71				3.20505	35.1103	8.88
5.88169	34.7666	8.3				3.55321	35.4252	7.71				3.41163	35.1103	8.88
6.23783	34.7666	8.3				3.76836	35.4252	7.71				3.61821	35.1103	8.88
6.59397	34.7666	8.3				3.98351	35.4252	6.75				3.82478	35.1103	8.88
6.95011	34.7666	8.3				4.19866	35.4252	7.71				4.03136	35.1103	8.88
7.30625	34.7666	8.3				4.41381	35.4252	7.71				4.23793	35.1103	7.77
7.66239	34.7666	8.3				4.62896	35.4252	6.75				4.44451	35.1103	8.88
8.01852	34.7666	8.3				4.8441	35.4252	6.75				4.65108	35.1103	8.88
8.37466	34.7666	8.3				5.05925	35.4252	7.71				4.85766	35.1103	8.88
8.7308	34.7666	8.3				5.2744	35.4252	7.71				5.06424	35.1103	8.88
9.08694	34.7666	8.3				5.48955	35.4252	7.71				5.27081	35.1103	8.88
9.44308	34.7666	8.3				5.7047	35.4252	7.71				5.47739	35.1103	8.88
9.79922	34.7666	8.3				5.91985	35.4252	7.71				5.68396	35.1103	8.88
10.1554	34.7666	8.3				6.135	35.4252	7.71				5.89054	35.1103	8.88
10.5115	34.7666	8.3				6.35014	35.4252	7.71				6.09711	35.1103	8.88
10.8676	34.7666	8.3				6.56529	35.4252	7.71				6.30369	35.1103	8.88
-0.172673	34.9232	8.3				-0.104314	35.5088	7.71				-0.100158	35.1863	8.88
0.183466	34.9232	8.3				0.110834	35.5088	7.71				0.106418	35.1863	8.88
0.539605	34.9232	8.3				0.325983	35.5088	7.71				0.312994	35.1863	8.88
0.895744	34.9232	8.3				0.541131	35.5088	7.71				0.519569	35.1863	8.88
1.25188	34.9232	8.3				0.75628	35.5088	7.71				0.726145	35.1863	8.88
1.60802	34.9232	8.3				0.971429	35.5088	7.71				0.932721	35.1863	8.88
1.96416	34.9232	8.3				1.18658	35.5088	7.71				1.1393	35.1863	8.88
2.3203	34.9232	8.3				1.40173	35.5088	7.71				1.34587	35.1863	8.88
2.67644	34.9232	8.3				1.61687	35.5088	7.71				1.55245	35.1863	8.88
3.03258	34.9232	8.3				1.83202	35.5088	7.71				1.75902	35.1863	8.88
3.38872	34.9232	8.3				2.04717	35.5088	7.71				1.9656	35.1863	8.88
3.74486	34.9232	8.3				2.26232	35.5088	7.71				2.17218	35.1863	8.88
4.101	34.9232	5.53				2.47747	35.5088	7.71				2.37875	35.1863	8.88
4.45713	34.9232	5.53				2.69262	35.5088	7.71				2.58533	35.1863	8.88
4.81327	34.9232	8.3				2.90777	35.5088	7.71				2.7919	35.1863	8.88
5.16941	34.9232	7.26				3.12292	35.5088	7.71				2.99848	35.1863	8.88
5.52555	34.9232	8.3				3.33806	35.5088	7.71				3.20505	35.1863	8.88
5.88169	34.9232	8.3				3.55321	35.5088	7.71				3.41163	35.1863	8.88
6.23783	34.9232	8.3				3.76836	35.5088	7.71				3.61821	35.1863	8.88
6.59397	34.9232	8.3				3.98351	35.5088	7.71				3.82478	35.1863	7.77
6.95011	34.9232	8.3				4.19866	35.5088	6.75				4.03136	35.1863	8.88
7.30625	34.9232	8.3				4.41381	35.5088	7.71				4.23793	35.1863	7.77
7.66239	34.9232	8.3				4.62896	35.5088	7.71				4.44451	35.1863	8.88
8.01852	34.9232	8.3				4.8441	35.5088	6.75				4.65108	35.1863	8.88
8.37466	34.9232	8.3				5.05925	35.5088	5.14				4.85766	35.1863	8.88
8.7308	34.9232	8.3				5.2744	35.5088	7.71				5.06424	35.1863	8.88
9.08694	34.9232	8.3				5.48955	35.5088	7.71				5.27081	35.1863	8.88
9.44308	34.9232	8.3				5.7047	35.5088	7.71				5.47739	35.1863	8.88
9.79922	34.9232	8.3				5.91985	35.5088	7.71				5.68396	35.1863	8.88
10.1554	34.9232	8.3				6.135	35.5088	7.71				5.89054	35.1863	8.88
10.5115	34.9232	8.3				6.35014	35.5088	7.71				6.09711	35.1863	8.88
10.8676	34.9232	8.3				6.56529	35.5088	7.71				6.30369	35.1863	8.88
-0.172673	35.0797	8.3				-0.104314	35.5924	7.71				-0.100158	35.2622	8.88
0.183466	35.0797	8.3				0.110834	35.5924	7.71				0.106418	35.2622	8.88
0.539605	35.0797	8.3				0.325983	35.5924	7.71				0.312994	35.2622	8.88
0.895744	35.0797	8.3				0.541131	35.5924	7.71				0.519569	35.2622	8.88
1.25188	35.0797	8.3				0.75628	35.5924	7.71				0.726145	35.2622	8.88
1.60802	35.0797	8.3				0.971429	35.5924	7.71				0.932721	35.2622	8.88
1.96416	35.0797	8.3				1.18658	35.5924	7.71				1.1393	35.2622	8.88
2.3203	35.0797	8.3				1.40173	35.5924	7.71				1.34587	35.2622	8.88
2.67644	35.0797	8.3				1.61687	35.5924	7.71				1.55245	35.2622	8.88
3.03258	35.0797	8.3				1.83202	35.5924	7.71				1.75902	35.2622	8.88
3.38872	35.0797	8.3				2.04717	35.5924	7.71				1.9656	35.2622	8.88
3.74486	35.0797	7.26				2.26232	35.5924	7.71				2.17218	35.2622	8.88
4.101	35.0797	4.5				2.47747	35.5924	7.71				2.37875	35.2622	8.88
4.45713	35.0797	4.5				2.69262	35.5924	7.71				2.58533	35.2622	8.88
4.81327	35.0797	7.26				2.90777	35.5924	7.71				2.7919	35.2622	8.88
5.16941	35.0797	7.26				3.12292	35.5924	7.71				2.99848	35.2622	8.88
5.52555	35.0797	8.3				3.33806	35.5924	7.71				3.20505	35.2622	7.77
5.88169	35.0797	8.3				3.55321	35.5924	7.71				3.41163	35.2622	8.88
6.23783	35.0797	8.3				3.76836	35.5924	6.75				3.61821	35.2622	6.29
6.59397	35.0797	8.3				3.98351	35.5924	3.86				3.82478	35.2622	8.88
6.95011	35.0797	8.3				4.19866	35.5924	7.71				4.03136	35.2622	8.88
7.30625	35.0797	8.3				4.41381	35.5924	7.71				4.23793	35.2622	8.88
7.66239	35.0797	8.3				4.62896	35.5924	6.75				4.44451	35.2622	8.88
8.01852	35.0797	8.3				4.8441	35.5924	6.75				4.65108	35.2622	8.88
8.37466	35.0797	8.3				5.05925	35.5924	5.14				4.85766	35.2622	8.88
8.7308	35.0797	8.3				5.2744	35.5924	7.71				5.06424	35.2622	8.88
9.08694	35.0797	8.3				5.48955	35.5924	6.75				5.27081	35.2622	8.88
9.44308	35.0797	8.3				5.7047	35.5924	7.71				5.47739	35.2622	8.88
9.79922	35.0797	8.3				5.91985	35.5924	7.71				5.68396	35.2622	8.88
10.1554	35.0797	8.3				6.135	35.5924	7.71				5.89054	35.2622	8.88
10.5115	35.0797	8.3				6.35014	35.5924	7.71				6.09711	35.2622	8.88
10.8676	35.0797	8.3				6.56529	35.5924	7.71				6.30369	35.2622	8.88
-0.172673	35.2363	8.3				-0.104314	35.676	7.71				-0.100158	35.3381	8.88
0.183466	35.2363	8.3				0.110834	35.676	7.71				0.106418	35.3381	8.88
0.539605	35.2363	8.3				0.325983	35.676	7.71				0.312994	35.3381	8.88
0.895744	35.2363	8.3				0.541131	35.676	7.71				0.519569	35.3381	8.88
1.25188	35.2363	8.3				0.75628	35.676	7.71				0.726145	35.3381	8.88
1.60802	35.2363	8.3				0.971429	35.676	7.71				0.932721	35.3381	8.88
1.96416	35.2363	8.3				1.18658	35.676	7.71				1.1393	35.3381	8.88
2.3203	35.2363	8.3				1.40173	35.676	7.71				1.34587	35.3381	8.88
2.67644	35.2363	8.3				1.61687	35.676	7.71				1.55245	35.3381	8.88
3.03258	35.2363	8.3				1.83202	35.676	7.71				1.75902	35.3381	7.77
3.38872	35.2363	7.26				2.04717	35.676	7.71				1.9656	35.3381	8.88
3.74486	35.2363	5.53				2.26232	35.676	7.71				2.17218	35.3381	7.77
4.101	35.2363	4.5				2.47747	35.676	7.71				2.37875	35.3381	8.88
4.45713	35.2363	8.3				2.69262	35.676	7.71				2.58533	35.3381	8.88
4.81327	35.2363	7.26				2.90777	35.676	7.71				2.7919	35.3381	8.88
5.16941	35.2363	8.3				3.12292	35.676	7.71				2.99848	35.3381	7.77
5.52555	35.2363	8.3				3.33806	35.676	7.71				3.20505	35.3381	6.29
5.88169	35.2363	8.3				3.55321	35.676	5.14				3.41163	35.3381	8.88
6.23783	35.2363	8.3				3.76836	35.676	5.14				3.61821	35.3381	8.88
6.59397	35.2363	8.3				3.98351	35.676	5.14				3.82478	35.3381	8.88
6.95011	35.2363	8.3				4.19866	35.676	1.93				4.03136	35.3381	7.77
7.30625	35.2363	8.3				4.41381	35.676	6.75				4.23793	35.3381	8.88
7.66239	35.2363	8.3				4.62896	35.676	5.14				4.44451	35.3381	8.88
8.01852	35.2363	8.3				4.8441	35.676	6.75				4.65108	35.3381	8.88
8.37466	35.2363	8.3				5.05925	35.676	7.71				4.85766	35.3381	8.88
8.7308	35.2363	8.3				5.2744	35.676	7.71				5.06424	35.3381	8.88
9.08694	35.2363	8.3				5.48955	35.676	7.71				5.27081	35.3381	8.88
9.44308	35.2363	8.3				5.7047	35.676	7.71				5.47739	35.3381	8.88
9.79922	35.2363	8.3				5.91985	35.676	7.71				5.68396	35.3381	8.88
10.1554	35.2363	8.3				6.135	35.676	7.71				5.89054	35.3381	8.88
10.5115	35.2363	8.3				6.35014	35.676	7.71				6.09711	35.3381	8.88
10.8676	35.2363	8.3				6.56529	35.676	7.71				6.30369	35.3381	8.88
-0.172673	35.3929	8.3				-0.104314	35.7596	7.71				-0.100158	35.4141	8.88
0.183466	35.3929	8.3				0.110834	35.7596	7.71				0.106418	35.4141	8.88
0.539605	35.3929	8.3				0.325983	35.7596	7.71				0.312994	35.4141	8.88
0.895744	35.3929	8.3				0.541131	35.7596	7.71				0.519569	35.4141	8.88
1.25188	35.3929	8.3				0.75628	35.7596	7.71				0.726145	35.4141	8.88
1.60802	35.3929	8.3				0.971429	35.7596	7.71				0.932721	35.4141	8.88
1.96416	35.3929	8.3				1.18658	35.7596	7.71				1.1393	35.4141	8.88
2.3203	35.3929	8.3				1.40173	35.7596	7.71				1.34587	35.4141	8.88
2.67644	35.3929	8.3				1.61687	35.7596	7.71				1.55245	35.4141	8.88
3.03258	35.3929	5.53				1.83202	35.7596	7.71				1.75902	35.4141	8.88
3.38872	35.3929	2.77				2.04717	35.7596	7.71				1.9656	35.4141	7.77
3.74486	35.3929	3.46				2.26232	35.7596	7.71				2.17218	35.4141	7.77
4.101	35.3929	4.5				2.47747	35.7596	7.71				2.37875	35.4141	7.77
4.45713	35.3929	7.26				2.69262	35.7596	7.71				2.58533	35.4141	8.88
4.81327	35.3929	8.3				2.90777	35.7596	7.71				2.7919	35.4141	7.77
5.16941	35.3929	8.3				3.12292	35.7596	6.75				2.99848	35.4141	4.44
5.52555	35.3929	8.3				3.33806	35.7596	5.14				3.20505	35.4141	8.88
5.88169	35.3929	8.3				3.55321	35.7596	5.14				3.41163	35.4141	6.29
6.23783	35.3929	8.3				3.76836	35.7596	1.29				3.61821	35.4141	8.88
6.59397	35.3929	8.3				3.98351	35.7596	3.86				3.82478	35.4141	8.88
6.95011	35.3929	8.3				4.19866	35.7596	2.57				4.03136	35.4141	7.77
7.30625	35.3929	8.3				4.41381	35.7596	5.14				4.23793	35.4141	8.88
7.66239	35.3929	8.3				4.62896	35.7596	7.71				4.44451	35.4141	7.77
8.01852	35.3929	8.3				4.8441	35.7596	6.75				4.65108	35.4141	8.88
8.37466	35.3929	8.3				5.05925	35.7596	6.75				4.85766	35.4141	8.88
8.7308	35.3929	8.3				5.2744	35.7596	6.75				5.06424	35.4141	8.88
9.08694	35.3929	8.3				5.48955	35.7596	7.71				5.27081	35.4141	8.88
9.44308	35.3929	8.3				5.7047	35.7596	7.71				5.47739	35.4141	8.88
9.79922	35.3929	8.3				5.91985	35.7596	7.71				5.68396	35.4141	8.88
10.1554	35.3929	8.3				6.135	35.7596	7.71				5.89054	35.4141	8.88
10.5115	35.3929	8.3				6.35014	35.7596	7.71				6.09711	35.4141	8.88
10.8676	35.3929	8.3				6.56529	35.7596	7.71				6.30369	35.4141	8.88
-0.172673	35.5495	8.3				-0.104314	35.8432	7.71				-0.100158	35.49	8.88
0.183466	35.5495	8.3				0.110834	35.8432	7.71				0.106418	35.49	8.88
0.539605	35.5495	8.3				0.325983	35.8432	7.71				0.312994	35.49	8.88
0.895744	35.5495	8.3				0.541131	35.8432	7.71				0.519569	35.49	8.88
1.25188	35.5495	8.3				0.75628	35.8432	7.71				0.726145	35.49	8.88
1.60802	35.5495	8.3				0.971429	35.8432	7.71				0.932721	35.49	8.88
1.96416	35.5495	8.3				1.18658	35.8432	7.71				1.1393	35.49	8.88
2.3203	35.5495	8.3				1.40173	35.8432	7.71				1.34587	35.49	8.88
2.67644	35.5495	3.46				1.61687	35.8432	7.71				1.55245	35.49	8.88
3.03258	35.5495	3.46				1.83202	35.8432	7.71				1.75902	35.49	8.88
3.38872	35.5495	2.77				2.04717	35.8432	7.71				1.9656	35.49	8.88
3.74486	35.5495	2.07				2.26232	35.8432	7.71				2.17218	35.49	7.77
4.101	35.5495	5.53				2.47747	35.8432	7.71				2.37875	35.49	8.88
4.45713	35.5495	5.53				2.69262	35.8432	6.75				2.58533	35.49	7.77
4.81327	35.5495	8.3				2.90777	35.8432	7.71				2.7919	35.49	8.88
5.16941	35.5495	8.3				3.12292	35.8432	6.75				2.99848	35.49	7.77
5.52555	35.5495	8.3				3.33806	35.8432	6.75				3.20505	35.49	5.18
5.88169	35.5495	8.3				3.55321	35.8432	0.964				3.41163	35.49	5.18
6.23783	35.5495	8.3				3.76836	35.8432	1.29				3.61821	35.49	8.88
6.59397	35.5495	8.3				3.98351	35.8432	2.25				3.82478	35.49	6.29
6.95011	35.5495	8.3				4.19866	35.8432	1.61				4.03136	35.49	7.77
7.30625	35.5495	8.3				4.41381	35.8432	3.21				4.23793	35.49	7.77
7.66239	35.5495	8.3				4.62896	35.8432	5.14				4.44451	35.49	8.88
8.01852	35.5495	8.3				4.8441	35.8432	3.86				4.65108	35.49	8.88
8.37466	35.5495	8.3				5.05925	35.8432	6.75				4.85766	35.49	8.88
8.7308	35.5495	8.3				5.2744	35.8432	7.71				5.06424	35.49	8.88
9.08694	35.5495	8.3				5.48955	35.8432	6.75				5.27081	35.49	8.88
9.44308	35.5495	8.3				5.7047	35.8432	7.71				5.47739	35.49	8.88
9.79922	35.5495	8.3				5.91985	35.8432	6.75				5.68396	35.49	8.88
10.1554	35.5495	8.3				6.135	35.8432	7.71				5.89054	35.49	8.88
10.5115	35.5495	8.3				6.35014	35.8432	7.71				6.09711	35.49	8.88
10.8676	35.5495	8.3				6.56529	35.8432	7.71				6.30369	35.49	8.88
-0.172673	34.7666	8.3				-0.104314	35.4252	7.71				-0.100158	35.1103	8.88
0.183466	34.7666	8.3				0.110834	35.4252	7.71				0.106418	35.1103	8.88
0.539605	34.7666	8.3				0.325983	35.4252	7.71				0.312994	35.1103	8.88
0.895744	34.7666	8.3				0.541131	35.4252	7.71				0.519569	35.1103	8.88
1.25188	34.7666	8.3				0.75628	35.4252	7.71				0.726145	35.1103	8.88
1.60802	34.7666	8.3				0.971429	35.4252	7.71				0.932721	35.1103	8.88
1.96416	34.7666	8.3				1.18658	35.4252	7.71				1.1393	35.1103	8.88
2.3203	34.7666	8.3				1.40173	35.4252	7.71				1.34587	35.1103	8.88
2.67644	34.7666	8.3				1.61687	35.4252	7.71				1.55245	35.1103	8.88
3.03258	34.7666	8.3				1.83202	35.4252	7.71				1.75902	35.1103	8.88
3.38872	34.7666	8.3				2.04717	35.4252	7.71				1.9656	35.1103	8.88
3.74486	34.7666	8.3				2.26232	35.4252	7.71				2.17218	35.1103	8.88
4.101	34.7666	8.3				2.47747	35.4252	7.71				2.37875	35.1103	8.88
4.45713	34.7666	8.3				2.69262	35.4252	7.71				2.58533	35.1103	7.77
4.81327	34.7666	5.53				2.90777	35.4252	7.71				2.7919	35.1103	8.88
5.16941	34.7666	7.26				3.12292	35.4252	7.71				2.99848	35.1103	8.88
5.52555	34.7666	8.3				3.33806	35.4252	7.71				3.20505	35.1103	8.88
5.88169	34.7666	8.3				3.55321	35.4252	7.71				3.41163	35.1103	8.88
6.23783	34.7666	8.3				3.76836	35.4252	7.71				3.61821	35.1103	8.88
6.59397	34.7666	8.3				3.98351	35.4252	6.75				3.82478	35.1103	8.88
6.95011	34.7666	8.3				4.19866	35.4252	7.71				4.03136	35.1103	8.88
7.30625	34.7666	8.3				4.41381	35.4252	7.71				4.23793	35.1103	7.77
7.66239	34.7666	8.3				4.62896	35.4252	6.75				4.44451	35.1103	8.88
8.01852	34.7666	8.3				4.8441	35.4252	6.75				4.65108	35.1103	8.88
8.37466	34.7666	8.3				5.05925	35.4252	7.71				4.85766	35.1103	8.88
8.7308	34.7666	8.3				5.2744	35.4252	7.71				5.06424	35.1103	8.88
9.08694	34.7666	8.3				5.48955	35.4252	7.71				5.27081	35.1103	8.88
9.44308	34.7666	8.3				5.7047	35.4252	7.71				5.47739	35.1103	8.88
9.79922	34.7666	8.3				5.91985	35.4252	7.71				5.68396	35.1103	8.88
10.1554	34.7666	8.3				6.135	35.4252	7.71				5.89054	35.1103	8.88
10.5115	34.7666	8.3				6.35014	35.4252	7.71				6.09711	35.1103	8.88
10.8676	34.7666	8.3				6.56529	35.4252	7.71				6.30369	35.1103	8.88
-0.172673	34.9232	8.3				-0.104314	35.5088	7.71				-0.100158	35.1863	8.88
0.183466	34.9232	8.3				0.110834	35.5088	7.71				0.106418	35.1863	8.88
0.539605	34.9232	8.3				0.325983	35.5088	7.71				0.312994	35.1863	8.88
0.895744	34.9232	8.3				0.541131	35.5088	7.71				0.519569	35.1863	8.88
1.25188	34.9232	8.3				0.75628	35.5088	7.71				0.726145	35.1863	8.88
1.60802	34.9232	8.3				0.971429	35.5088	7.71				0.932721	35.1863	8.88
1.96416	34.9232	8.3				1.18658	35.5088	7.71				1.1393	35.1863	8.88
2.3203	34.9232	8.3				1.40173	35.5088	7.71				1.34587	35.1863	8.88
2.67644	34.9232	8.3				1.61687	35.5088	7.71				1.55245	35.1863	8.88
3.03258	34.9232	8.3				1.83202	35.5088	7.71				1.75902	35.1863	8.88
3.38872	34.9232	8.3				2.04717	35.5088	7.71				1.9656	35.1863	8.88
3.74486	34.9232	8.3				2.26232	35.5088	7.71				2.17218	35.1863	8.88
4.101	34.9232	5.53				2.47747	35.5088	7.71				2.37875	35.1863	8.88
4.45713	34.9232	5.53				2.69262	35.5088	7.71				2.58533	35.1863	8.88
4.81327	34.9232	8.3				2.90777	35.5088	7.71				2.7919	35.1863	8.88
5.16941	34.9232	7.26				3.12292	35.5088	7.71				2.99848	35.1863	8.88
5.52555	34.9232	8.3				3.33806	35.5088	7.71				3.20505	35.1863	8.88
5.88169	34.9232	8.3				3.55321	35.5088	7.71				3.41163	35.1863	8.88
6.23783	34.9232	8.3				3.76836	35.5088	7.71				3.61821	35.1863	8.88
6.59397	34.9232	8.3				3.98351	35.5088	7.71				3.82478	35.1863	7.77
6.95011	34.9232	8.3				4.19866	35.5088	6.75				4.03136	35.1863	8.88
7.30625	34.9232	8.3				4.41381	35.5088	7.71				4.23793	35.1863	7.77
7.66239	34.9232	8.3				4.62896	35.5088	7.71				4.44451	35.1863	8.88
8.01852	34.9232	8.3				4.8441	35.5088	6.75				4.65108	35.1863	8.88
8.37466	34.9232	8.3				5.05925	35.5088	5.14				4.85766	35.1863	8.88
8.7308	34.9232	8.3				5.2744	35.5088	7.71				5.06424	35.1863	8.88
9.08694	34.9232	8.3				5.48955	35.5088	7.71				5.27081	35.1863	8.88
9.44308	34.9232	8.3				5.7047	35.5088	7.71				5.47739	35.1863	8.88
9.79922	34.9232	8.3				5.91985	35.5088	7.71				5.68396	35.1863	8.88
10.1554	34.9232	8.3				6.135	35.5088	7.71				5.89054	35.1863	8.88
10.5115	34.9232	8.3				6.35014	35.5088	7.71				6.09711	35.1863	8.88
10.8676	34.9232	8.3				6.56529	35.5088	7.71				6.30369	35.1863	8.88
-0.172673	35.0797	8.3				-0.104314	35.5924	7.71				-0.100158	35.2622	8.88
0.183466	35.0797	8.3				0.110834	35.5924	7.71				0.106418	35.2622	8.88
0.539605	35.0797	8.3				0.325983	35.5924	7.71				0.312994	35.2622	8.88
0.895744	35.0797	8.3				0.541131	35.5924	7.71				0.519569	35.2622	8.88
1.25188	35.0797	8.3				0.75628	35.5924	7.71				0.726145	35.2622	8.88
1.60802	35.0797	8.3				0.971429	35.5924	7.71				0.932721	35.2622	8.88
1.96416	35.0797	8.3				1.18658	35.5924	7.71				1.1393	35.2622	8.88
2.3203	35.0797	8.3				1.40173	35.5924	7.71				1.34587	35.2622	8.88
2.67644	35.0797	8.3				1.61687	35.5924	7.71				1.55245	35.2622	8.88
3.03258	35.0797	8.3				1.83202	35.5924	7.71				1.75902	35.2622	8.88
3.38872	35.0797	8.3				2.04717	35.5924	7.71				1.9656	35.2622	8.88
3.74486	35.0797	7.26				2.26232	35.5924	7.71				2.17218	35.2622	8.88
4.101	35.0797	4.5				2.47747	35.5924	7.71				2.37875	35.2622	8.88
4.45713	35.0797	4.5				2.69262	35.5924	7.71				2.58533	35.2622	8.88
4.81327	35.0797	7.26				2.90777	35.5924	7.71				2.7919	35.2622	8.88
5.16941	35.0797	7.26				3.12292	35.5924	7.71				2.99848	35.2622	8.88
5.52555	35.0797	8.3				3.33806	35.5924	7.71				3.20505	35.2622	7.77
5.88169	35.0797	8.3				3.55321	35.5924	7.71				3.41163	35.2622	8.88
6.23783	35.0797	8.3				3.76836	35.5924	6.75				3.61821	35.2622	6.29
6.59397	35.0797	8.3				3.98351	35.5924	3.86				3.82478	35.2622	8.88
6.95011	35.0797	8.3				4.19866	35.5924	7.71				4.03136	35.2622	8.88
7.30625	35.0797	8.3				4.41381	35.5924	7.71				4.23793	35.2622	8.88
7.66239	35.0797	8.3				4.62896	35.5924	6.75				4.44451	35.2622	8.88
8.01852	35.0797	8.3				4.8441	35.5924	6.75				4.65108	35.2622	8.88
8.37466	35.0797	8.3				5.05925	35.5924	5.14				4.85766	35.2622	8.88
8.7308	35.0797	8.3				5.2744	35.5924	7.71				5.06424	35.2622	8.88
9.08694	35.0797	8.3				5.48955	35.5924	6.75				5.27081	35.2622	8.88
9.44308	35.0797	8.3				5.7047	35.5924	7.71				5.47739	35.2622	8.88
9.79922	35.0797	8.3				5.91985	35.5924	7.71				5.68396	35.2622	8.88
10.1554	35.0797	8.3				6.135	35.5924	7.71				5.89054	35.2622	8.88
10.5115	35.0797	8.3				6.35014	35.5924	7.71				6.09711	35.2622	8.88
10.8676	35.0797	8.3				6.56529	35.5924	7.71				6.30369	35.2622	8.88
-0.172673	35.2363	8.3				-0.104314	35.676	7.71				-0.100158	35.3381	8.88
0.183466	35.2363	8.3				0.110834	35.676	7.71				0.106418	35.3381	8.88
0.539605	35.2363	8.3				0.325983	35.676	7.71				0.312994	35.3381	8.88
0.895744	35.2363	8.3				0.541131	35.676	7.71				0.519569	35.3381	8.88
1.25188	35.2363	8.3				0.75628	35.676	7.71				0.726145	35.3381	8.88
1.60802	35.2363	8.3				0.971429	35.676	7.71				0.932721	35.3381	8.88
1.96416	35.2363	8.3				1.18658	35.676	7.71				1.1393	35.3381	8.88
2.3203	35.2363	8.3				1.40173	35.676	7.71				1.34587	35.3381	8.88
2.67644	35.2363	8.3				1.61687	35.676	7.71				1.55245	35.3381	8.88
3.03258	35.2363	8.3				1.83202	35.676	7.71				1.75902	35.3381	7.77
3.38872	35.2363	7.26				2.04717	35.676	7.71				1.9656	35.3381	8.88
3.74486	35.2363	5.53				2.26232	35.676	7.71				2.17218	35.3381	7.77
4.101	35.2363	4.5				2.47747	35.676	7.71				2.37875	35.3381	8.88
4.45713	35.2363	8.3				2.69262	35.676	7.71				2.58533	35.3381	8.88
4.81327	35.2363	7.26				2.90777	35.676	7.71				2.7919	35.3381	8.88
5.16941	35.2363	8.3				3.12292	35.676	7.71				2.99848	35.3381	7.77
5.52555	35.2363	8.3				3.33806	35.676	7.71				3.20505	35.3381	6.29
5.88169	35.2363	8.3				3.55321	35.676	5.14				3.41163	35.3381	8.88
6.23783	35.2363	8.3				3.76836	35.676	5.14				3.61821	35.3381	8.88
6.59397	35.2363	8.3				3.98351	35.676	5.14				3.82478	35.3381	8.88
6.95011	35.2363	8.3				4.19866	35.676	1.93				4.03136	35.3381	7.77
7.30625	35.2363	8.3				4.41381	35.676	6.75				4.23793	35.3381	8.88
7.66239	35.2363	8.3				4.62896	35.676	5.14				4.44451	35.3381	8.88
8.01852	35.2363	8.3				4.8441	35.676	6.75				4.65108	35.3381	8.88
8.37466	35.2363	8.3				5.05925	35.676	7.71				4.85766	35.3381	8.88
8.7308	35.2363	8.3				5.2744	35.676	7.71				5.06424	35.3381	8.88
9.08694	35.2363	8.3				5.48955	35.676	7.71				5.27081	35.3381	8.88
9.44308	35.2363	8.3				5.7047	35.676	7.71				5.47739	35.3381	8.88
9.79922	35.2363	8.3				5.91985	35.676	7.71				5.68396	35.3381	8.88
10.1554	35.2363	8.3				6.135	35.676	7.71				5.89054	35.3381	8.88
10.5115	35.2363	8.3				6.35014	35.676	7.71				6.09711	35.3381	8.88
10.8676	35.2363	8.3				6.56529	35.676	7.71				6.30369	35.3381	8.88
-0.172673	35.3929	8.3				-0.104314	35.7596	7.71				-0.100158	35.4141	8.88
0.183466	35.3929	8.3				0.110834	35.7596	7.71				0.106418	35.4141	8.88
0.539605	35.3929	8.3				0.325983	35.7596	7.71				0.312994	35.4141	8.88
0.895744	35.3929	8.3				0.541131	35.7596	7.71				0.519569	35.4141	8.88
1.25188	35.3929	8.3				0.75628	35.7596	7.71				0.726145	35.4141	8.88
1.60802	35.3929	8.3				0.971429	35.7596	7.71				0.932721	35.4141	8.88
1.96416	35.3929	8.3				1.18658	35.7596	7.71				1.1393	35.4141	8.88
2.3203	35.3929	8.3				1.40173	35.7596	7.71				1.34587	35.4141	8.88
2.67644	35.3929	8.3				1.61687	35.7596	7.71				1.55245	35.4141	8.88
3.03258	35.3929	5.53				1.83202	35.7596	7.71				1.75902	35.4141	8.88
3.38872	35.3929	2.77				2.04717	35.7596	7.71				1.9656	35.4141	7.77
3.74486	35.3929	3.46				2.26232	35.7596	7.71				2.17218	35.4141	7.77
4.101	35.3929	4.5				2.47747	35.7596	7.71				2.37875	35.4141	7.77
4.45713	35.3929	7.26				2.69262	35.7596	7.71				2.58533	35.4141	8.88
4.81327	35.3929	8.3				2.90777	35.7596	7.71				2.7919	35.4141	7.77
5.16941	35.3929	8.3				3.12292	35.7596	6.75				2.99848	35.4141	4.44
5.52555	35.3929	8.3				3.33806	35.7596	5.14				3.20505	35.4141	8.88
5.88169	35.3929	8.3				3.55321	35.7596	5.14				3.41163	35.4141	6.29
6.23783	35.3929	8.3				3.76836	35.7596	1.29				3.61821	35.4141	8.88
6.59397	35.3929	8.3				3.98351	35.7596	3.86				3.82478	35.4141	8.88
6.95011	35.3929	8.3				4.19866	35.7596	2.57				4.03136	35.4141	7.77
7.30625	35.3929	8.3				4.41381	35.7596	5.14				4.23793	35.4141	8.88
7.66239	35.3929	8.3				4.62896	35.7596	7.71				4.44451	35.4141	7.77
8.01852	35.3929	8.3				4.8441	35.7596	6.75				4.65108	35.4141	8.88
8.37466	35.3929	8.3				5.05925	35.7596	6.75				4.85766	35.4141	8.88
8.7308	35.3929	8.3				5.2744	35.7596	6.75				5.06424	35.4141	8.88
9.08694	35.3929	8.3				5.48955	35.7596	7.71				5.27081	35.4141	8.88
9.44308	35.3929	8.3				5.7047	35.7596	7.71				5.47739	35.4141	8.88
9.79922	35.3929	8.3				5.91985	35.7596	7.71				5.68396	35.4141	8.88
10.1554	35.3929	8.3				6.135	35.7596	7.71				5.89054	35.4141	8.88
10.5115	35.3929	8.3				6.35014	35.7596	7.71				6.09711	35.4141	8.88
10.8676	35.3929	8.3				6.56529	35.7596	7.71				6.30369	35.4141	8.88
-0.172673	35.5495	8.3				-0.104314	35.8432	7.71				-0.100158	35.49	8.88
0.183466	35.5495	8.3				0.110834	35.8432	7.71				0.106418	35.49	8.88
0.539605	35.5495	8.3				0.325983	35.8432	7.71				0.312994	35.49	8.88
0.895744	35.5495	8.3				0.541131	35.8432	7.71				0.519569	35.49	8.88
1.25188	35.5495	8.3				0.75628	35.8432	7.71				0.726145	35.49	8.88
1.60802	35.5495	8.3				0.971429	35.8432	7.71				0.932721	35.49	8.88
1.96416	35.5495	8.3				1.18658	35.8432	7.71				1.1393	35.49	8.88
2.3203	35.5495	8.3				1.40173	35.8432	7.71				1.34587	35.49	8.88
2.67644	35.5495	3.46				1.61687	35.8432	7.71				1.55245	35.49	8.88
3.03258	35.5495	3.46				1.83202	35.8432	7.71				1.75902	35.49	8.88
3.38872	35.5495	2.77				2.04717	35.8432	7.71				1.9656	35.49	8.88
3.74486	35.5495	2.07				2.26232	35.8432	7.71				2.17218	35.49	7.77
4.101	35.5495	5.53				2.47747	35.8432	7.71				2.37875	35.49	8.88
4.45713	35.5495	5.53				2.69262	35.8432	6.75				2.58533	35.49	7.77
4.81327	35.5495	8.3				2.90777	35.8432	7.71				2.7919	35.49	8.88
5.16941	35.5495	8.3				3.12292	35.8432	6.75				2.99848	35.49	7.77
5.52555	35.5495	8.3				3.33806	35.8432	6.75				3.20505	35.49	5.18
5.88169	35.5495	8.3				3.55321	35.8432	0.964				3.41163	35.49	5.18
6.23783	35.5495	8.3				3.76836	35.8432	1.29				3.61821	35.49	8.88
6.59397	35.5495	8.3				3.98351	35.8432	2.25				3.82478	35.49	6.29
6.95011	35.5495	8.3				4.19866	35.8432	1.61				4.03136	35.49	7.77
7.30625	35.5495	8.3				4.41381	35.8432	3.21				4.23793	35.49	7.77
7.66239	35.5495	8.3				4.62896	35.8432	5.14				4.44451	35.49	8.88
8.01852	35.5495	8.3				4.8441	35.8432	3.86				4.65108	35.49	8.88
8.37466	35.5495	8.3				5.05925	35.8432	6.75				4.85766	35.49	8.88
8.7308	35.5495	8.3				5.2744	35.8432	7.71				5.06424	35.49	8.88
9.08694	35.5495	8.3				5.48955	35.8432	6.75				5.27081	35.49	8.88
9.44308	35.5495	8.3				5.7047	35.8432	7.71				5.47739	35.49	8.88
9.79922	35.5495	8.3				5.91985	35.8432	6.75				5.68396	35.49	8.88
10.1554	35.5495	8.3				6.135	35.8432	7.71				5.89054	35.49	8.88
10.5115	35.5495	8.3				6.35014	35.8432	7.71				6.09711	35.49	8.88
10.8676	35.5495	8.3				6.56529	35.8432	7.71				6.30369	35.49	8.88
-0.172673	35.7061	8.3				-0.104314	35.9268	7.71				-0.100158	35.566	8.88
0.183466	35.7061	8.3				0.110834	35.9268	7.71				0.106418	35.566	8.88
0.539605	35.7061	8.3				0.325983	35.9268	7.71				0.312994	35.566	8.88
0.895744	35.7061	8.3				0.541131	35.9268	7.71				0.519569	35.566	8.88
1.25188	35.7061	8.3				0.75628	35.9268	7.71				0.726145	35.566	8.88
1.60802	35.7061	8.3				0.971429	35.9268	7.71				0.932721	35.566	8.88
1.96416	35.7061	8.3				1.18658	35.9268	7.71				1.1393	35.566	8.88
2.3203	35.7061	3.8				1.40173	35.9268	7.71				1.34587	35.566	8.88
2.67644	35.7061	3.46				1.61687	35.9268	7.71				1.55245	35.566	8.88
3.03258	35.7061	3.46				1.83202	35.9268	7.71				1.75902	35.566	8.88
3.38872	35.7061	3.8				2.04717	35.9268	7.71				1.9656	35.566	8.88
3.74486	35.7061	4.5				2.26232	35.9268	7.71				2.17218	35.566	7.77
4.101	35.7061	3.8				2.47747	35.9268	7.71				2.37875	35.566	8.88
4.45713	35.7061	8.3				2.69262	35.9268	6.75				2.58533	35.566	8.88
4.81327	35.7061	8.3				2.90777	35.9268	7.71				2.7919	35.566	7.77
5.16941	35.7061	8.3				3.12292	35.9268	6.75				2.99848	35.566	7.77
5.52555	35.7061	8.3				3.33806	35.9268	2.57				3.20505	35.566	8.88
5.88169	35.7061	8.3				3.55321	35.9268	1.93				3.41163	35.566	4.44
6.23783	35.7061	8.3				3.76836	35.9268	0.964				3.61821	35.566	5.18
6.59397	35.7061	8.3				3.98351	35.9268	2.25				3.82478	35.566	4.44
6.95011	35.7061	8.3				4.19866	35.9268	3.86				4.03136	35.566	8.88
7.30625	35.7061	8.3				4.41381	35.9268	6.75				4.23793	35.566	8.88
7.66239	35.7061	8.3				4.62896	35.9268	5.14				4.44451	35.566	8.88
8.01852	35.7061	8.3				4.8441	35.9268	3.86				4.65108	35.566	7.77
8.37466	35.7061	8.3				5.05925	35.9268	6.75				4.85766	35.566	8.88
8.7308	35.7061	8.3				5.2744	35.9268	7.71				5.06424	35.566	8.88
9.08694	35.7061	8.3				5.48955	35.9268	7.71				5.27081	35.566	8.88
9.44308	35.7061	8.3				5.7047	35.9268	7.71				5.47739	35.566	8.88
9.79922	35.7061	8.3				5.91985	35.9268	7.71				5.68396	35.566	8.88
10.1554	35.7061	8.3				6.135	35.9268	7.71				5.89054	35.566	8.88
10.5115	35.7061	8.3				6.35014	35.9268	6.75				6.09711	35.566	8.88
10.8676	35.7061	8.3				6.56529	35.9268	7.71				6.30369	35.566	8.88
-0.172673	34.7666	8.3				-0.104314	35.4252	7.71				-0.100158	35.1103	8.88
0.183466	34.7666	8.3				0.110834	35.4252	7.71				0.106418	35.1103	8.88
0.539605	34.7666	8.3				0.325983	35.4252	7.71				0.312994	35.1103	8.88
0.895744	34.7666	8.3				0.541131	35.4252	7.71				0.519569	35.1103	8.88
1.25188	34.7666	8.3				0.75628	35.4252	7.71				0.726145	35.1103	8.88
1.60802	34.7666	8.3				0.971429	35.4252	7.71				0.932721	35.1103	8.88
1.96416	34.7666	8.3				1.18658	35.4252	7.71				1.1393	35.1103	8.88
2.3203	34.7666	8.3				1.40173	35.4252	7.71				1.34587	35.1103	8.88
2.67644	34.7666	8.3				1.61687	35.4252	7.71				1.55245	35.1103	8.88
3.03258	34.7666	8.3				1.83202	35.4252	7.71				1.75902	35.1103	8.88
3.38872	34.7666	8.3				2.04717	35.4252	7.71				1.9656	35.1103	8.88
3.74486	34.7666	8.3				2.26232	35.4252	7.71				2.17218	35.1103	8.88
4.101	34.7666	8.3				2.47747	35.4252	7.71				2.37875	35.1103	8.88
4.45713	34.7666	8.3				2.69262	35.4252	7.71				2.58533	35.1103	7.77
4.81327	34.7666	5.53				2.90777	35.4252	7.71				2.7919	35.1103	8.88
5.16941	34.7666	7.26				3.12292	35.4252	7.71				2.99848	35.1103	8.88
5.52555	34.7666	8.3				3.33806	35.4252	7.71				3.20505	35.1103	8.88
5.88169	34.7666	8.3				3.55321	35.4252	7.71				3.41163	35.1103	8.88
6.23783	34.7666	8.3				3.76836	35.4252	7.71				3.61821	35.1103	8.88
6.59397	34.7666	8.3				3.98351	35.4252	6.75				3.82478	35.1103	8.88
6.95011	34.7666	8.3				4.19866	35.4252	7.71				4.03136	35.1103	8.88
7.30625	34.7666	8.3				4.41381	35.4252	7.71				4.23793	35.1103	7.77
7.66239	34.7666	8.3				4.62896	35.4252	6.75				4.44451	35.1103	8.88
8.01852	34.7666	8.3				4.8441	35.4252	6.75				4.65108	35.1103	8.88
8.37466	34.7666	8.3				5.05925	35.4252	7.71				4.85766	35.1103	8.88
8.7308	34.7666	8.3				5.2744	35.4252	7.71				5.06424	35.1103	8.88
9.08694	34.7666	8.3				5.48955	35.4252	7.71				5.27081	35.1103	8.88
9.44308	34.7666	8.3				5.7047	35.4252	7.71				5.47739	35.1103	8.88
9.79922	34.7666	8.3				5.91985	35.4252	7.71				5.68396	35.1103	8.88
10.1554	34.7666	8.3				6.135	35.4252	7.71				5.89054	35.1103	8.88
10.5115	34.7666	8.3				6.35014	35.4252	7.71				6.09711	35.1103	8.88
10.8676	34.7666	8.3				6.56529	35.4252	7.71				6.30369	35.1103	8.88
-0.172673	34.9232	8.3				-0.104314	35.5088	7.71				-0.100158	35.1863	8.88
0.183466	34.9232	8.3				0.110834	35.5088	7.71				0.106418	35.1863	8.88
0.539605	34.9232	8.3				0.325983	35.5088	7.71				0.312994	35.1863	8.88
0.895744	34.9232	8.3				0.541131	35.5088	7.71				0.519569	35.1863	8.88
1.25188	34.9232	8.3				0.75628	35.5088	7.71				0.726145	35.1863	8.88
1.60802	34.9232	8.3				0.971429	35.5088	7.71				0.932721	35.1863	8.88
1.96416	34.9232	8.3				1.18658	35.5088	7.71				1.1393	35.1863	8.88
2.3203	34.9232	8.3				1.40173	35.5088	7.71				1.34587	35.1863	8.88
2.67644	34.9232	8.3				1.61687	35.5088	7.71				1.55245	35.1863	8.88
3.03258	34.9232	8.3				1.83202	35.5088	7.71				1.75902	35.1863	8.88
3.38872	34.9232	8.3				2.04717	35.5088	7.71				1.9656	35.1863	8.88
3.74486	34.9232	8.3				2.26232	35.5088	7.71				2.17218	35.1863	8.88
4.101	34.9232	5.53				2.47747	35.5088	7.71				2.37875	35.1863	8.88
4.45713	34.9232	5.53				2.69262	35.5088	7.71				2.58533	35.1863	8.88
4.81327	34.9232	8.3				2.90777	35.5088	7.71				2.7919	35.1863	8.88
5.16941	34.9232	7.26				3.12292	35.5088	7.71				2.99848	35.1863	8.88
5.52555	34.9232	8.3				3.33806	35.5088	7.71				3.20505	35.1863	8.88
5.88169	34.9232	8.3				3.55321	35.5088	7.71				3.41163	35.1863	8.88
6.23783	34.9232	8.3				3.76836	35.5088	7.71				3.61821	35.1863	8.88
6.59397	34.9232	8.3				3.98351	35.5088	7.71				3.82478	35.1863	7.77
6.95011	34.9232	8.3				4.19866	35.5088	6.75				4.03136	35.1863	8.88
7.30625	34.9232	8.3				4.41381	35.5088	7.71				4.23793	35.1863	7.77
7.66239	34.9232	8.3				4.62896	35.5088	7.71				4.44451	35.1863	8.88
8.01852	34.9232	8.3				4.8441	35.5088	6.75				4.65108	35.1863	8.88
8.37466	34.9232	8.3				5.05925	35.5088	5.14				4.85766	35.1863	8.88
8.7308	34.9232	8.3				5.2744	35.5088	7.71				5.06424	35.1863	8.88
9.08694	34.9232	8.3				5.48955	35.5088	7.71				5.27081	35.1863	8.88
9.44308	34.9232	8.3				5.7047	35.5088	7.71				5.47739	35.1863	8.88
9.79922	34.9232	8.3				5.91985	35.5088	7.71				5.68396	35.1863	8.88
10.1554	34.9232	8.3				6.135	35.5088	7.71				5.89054	35.1863	8.88
10.5115	34.9232	8.3				6.35014	35.5088	7.71				6.09711	35.1863	8.88
10.8676	34.9232	8.3				6.56529	35.5088	7.71				6.30369	35.1863	8.88
-0.172673	35.0797	8.3				-0.104314	35.5924	7.71				-0.100158	35.2622	8.88
0.183466	35.0797	8.3				0.110834	35.5924	7.71				0.106418	35.2622	8.88
0.539605	35.0797	8.3				0.325983	35.5924	7.71				0.312994	35.2622	8.88
0.895744	35.0797	8.3				0.541131	35.5924	7.71				0.519569	35.2622	8.88
1.25188	35.0797	8.3				0.75628	35.5924	7.71				0.726145	35.2622	8.88
1.60802	35.0797	8.3				0.971429	35.5924	7.71				0.932721	35.2622	8.88
1.96416	35.0797	8.3				1.18658	35.5924	7.71				1.1393	35.2622	8.88
2.3203	35.0797	8.3				1.40173	35.5924	7.71				1.34587	35.2622	8.88
2.67644	35.0797	8.3				1.61687	35.5924	7.71				1.55245	35.2622	8.88
3.03258	35.0797	8.3				1.83202	35.5924	7.71				1.75902	35.2622	8.88
3.38872	35.0797	8.3				2.04717	35.5924	7.71				1.9656	35.2622	8.88
3.74486	35.0797	7.26				2.26232	35.5924	7.71				2.17218	35.2622	8.88
4.101	35.0797	4.5				2.47747	35.5924	7.71				2.37875	35.2622	8.88
4.45713	35.0797	4.5				2.69262	35.5924	7.71				2.58533	35.2622	8.88
4.81327	35.0797	7.26				2.90777	35.5924	7.71				2.7919	35.2622	8.88
5.16941	35.0797	7.26				3.12292	35.5924	7.71				2.99848	35.2622	8.88
5.52555	35.0797	8.3				3.33806	35.5924	7.71				3.20505	35.2622	7.77
5.88169	35.0797	8.3				3.55321	35.5924	7.71				3.41163	35.2622	8.88
6.23783	35.0797	8.3				3.76836	35.5924	6.75				3.61821	35.2622	6.29
6.59397	35.0797	8.3				3.98351	35.5924	3.86				3.82478	35.2622	8.88
6.95011	35.0797	8.3				4.19866	35.5924	7.71				4.03136	35.2622	8.88
7.30625	35.0797	8.3				4.41381	35.5924	7.71				4.23793	35.2622	8.88
7.66239	35.0797	8.3				4.62896	35.5924	6.75				4.44451	35.2622	8.88
8.01852	35.0797	8.3				4.8441	35.5924	6.75				4.65108	35.2622	8.88
8.37466	35.0797	8.3				5.05925	35.5924	5.14				4.85766	35.2622	8.88
8.7308	35.0797	8.3				5.2744	35.5924	7.71				5.06424	35.2622	8.88
9.08694	35.0797	8.3				5.48955	35.5924	6.75				5.27081	35.2622	8.88
9.44308	35.0797	8.3				5.7047	35.5924	7.71				5.47739	35.2622	8.88
9.79922	35.0797	8.3				5.91985	35.5924	7.71				5.68396	35.2622	8.88
10.1554	35.0797	8.3				6.135	35.5924	7.71				5.89054	35.2622	8.88
10.5115	35.0797	8.3				6.35014	35.5924	7.71				6.09711	35.2622	8.88
10.8676	35.0797	8.3				6.56529	35.5924	7.71				6.30369	35.2622	8.88
-0.172673	35.2363	8.3				-0.104314	35.676	7.71				-0.100158	35.3381	8.88
0.183466	35.2363	8.3				0.110834	35.676	7.71				0.106418	35.3381	8.88
0.539605	35.2363	8.3				0.325983	35.676	7.71				0.312994	35.3381	8.88
0.895744	35.2363	8.3				0.541131	35.676	7.71				0.519569	35.3381	8.88
1.25188	35.2363	8.3				0.75628	35.676	7.71				0.726145	35.3381	8.88
1.60802	35.2363	8.3				0.971429	35.676	7.71				0.932721	35.3381	8.88
1.96416	35.2363	8.3				1.18658	35.676	7.71				1.1393	35.3381	8.88
2.3203	35.2363	8.3				1.40173	35.676	7.71				1.34587	35.3381	8.88
2.67644	35.2363	8.3				1.61687	35.676	7.71				1.55245	35.3381	8.88
3.03258	35.2363	8.3				1.83202	35.676	7.71				1.75902	35.3381	7.77
3.38872	35.2363	7.26				2.04717	35.676	7.71				1.9656	35.3381	8.88
3.74486	35.2363	5.53				2.26232	35.676	7.71				2.17218	35.3381	7.77
4.101	35.2363	4.5				2.47747	35.676	7.71				2.37875	35.3381	8.88
4.45713	35.2363	8.3				2.69262	35.676	7.71				2.58533	35.3381	8.88
4.81327	35.2363	7.26				2.90777	35.676	7.71				2.7919	35.3381	8.88
5.16941	35.2363	8.3				3.12292	35.676	7.71				2.99848	35.3381	7.77
5.52555	35.2363	8.3				3.33806	35.676	7.71				3.20505	35.3381	6.29
5.88169	35.2363	8.3				3.55321	35.676	5.14				3.41163	35.3381	8.88
6.23783	35.2363	8.3				3.76836	35.676	5.14				3.61821	35.3381	8.88
6.59397	35.2363	8.3				3.98351	35.676	5.14				3.82478	35.3381	8.88
6.95011	35.2363	8.3				4.19866	35.676	1.93				4.03136	35.3381	7.77
7.30625	35.2363	8.3				4.41381	35.676	6.75				4.23793	35.3381	8.88
7.66239	35.2363	8.3				4.62896	35.676	5.14				4.44451	35.3381	8.88
8.01852	35.2363	8.3				4.8441	35.676	6.75				4.65108	35.3381	8.88
8.37466	35.2363	8.3				5.05925	35.676	7.71				4.85766	35.3381	8.88
8.7308	35.2363	8.3				5.2744	35.676	7.71				5.06424	35.3381	8.88
9.08694	35.2363	8.3				5.48955	35.676	7.71				5.27081	35.3381	8.88
9.44308	35.2363	8.3				5.7047	35.676	7.71				5.47739	35.3381	8.88
9.79922	35.2363	8.3				5.91985	35.676	7.71				5.68396	35.3381	8.88
10.1554	35.2363	8.3				6.135	35.676	7.71				5.89054	35.3381	8.88
10.5115	35.2363	8.3				6.35014	35.676	7.71				6.09711	35.3381	8.88
10.8676	35.2363	8.3				6.56529	35.676	7.71				6.30369	35.3381	8.88
-0.172673	35.3929	8.3				-0.104314	35.7596	7.71				-0.100158	35.4141	8.88
0.183466	35.3929	8.3				0.110834	35.7596	7.71				0.106418	35.4141	8.88
0.539605	35.3929	8.3				0.325983	35.7596	7.71				0.312994	35.4141	8.88
0.895744	35.3929	8.3				0.541131	35.7596	7.71				0.519569	35.4141	8.88
1.25188	35.3929	8.3				0.75628	35.7596	7.71				0.726145	35.4141	8.88
1.60802	35.3929	8.3				0.971429	35.7596	7.71				0.932721	35.4141	8.88
1.96416	35.3929	8.3				1.18658	35.7596	7.71				1.1393	35.4141	8.88
2.3203	35.3929	8.3				1.40173	35.7596	7.71				1.34587	35.4141	8.88
2.67644	35.3929	8.3				1.61687	35.7596	7.71				1.55245	35.4141	8.88
3.03258	35.3929	5.53				1.83202	35.7596	7.71				1.75902	35.4141	8.88
3.38872	35.3929	2.77				2.04717	35.7596	7.71				1.9656	35.4141	7.77
3.74486	35.3929	3.46				2.26232	35.7596	7.71				2.17218	35.4141	7.77
4.101	35.3929	4.5				2.47747	35.7596	7.71				2.37875	35.4141	7.77
4.45713	35.3929	7.26				2.69262	35.7596	7.71				2.58533	35.4141	8.88
4.81327	35.3929	8.3				2.90777	35.7596	7.71				2.7919	35.4141	7.77
5.16941	35.3929	8.3				3.12292	35.7596	6.75				2.99848	35.4141	4.44
5.52555	35.3929	8.3				3.33806	35.7596	5.14				3.20505	35.4141	8.88
5.88169	35.3929	8.3				3.55321	35.7596	5.14				3.41163	35.4141	6.29
6.23783	35.3929	8.3				3.76836	35.7596	1.29				3.61821	35.4141	8.88
6.59397	35.3929	8.3				3.98351	35.7596	3.86				3.82478	35.4141	8.88
6.95011	35.3929	8.3				4.19866	35.7596	2.57				4.03136	35.4141	7.77
7.30625	35.3929	8.3				4.41381	35.7596	5.14				4.23793	35.4141	8.88
7.66239	35.3929	8.3				4.62896	35.7596	7.71				4.44451	35.4141	7.77
8.01852	35.3929	8.3				4.8441	35.7596	6.75				4.65108	35.4141	8.88
8.37466	35.3929	8.3				5.05925	35.7596	6.75				4.85766	35.4141	8.88
8.7308	35.3929	8.3				5.2744	35.7596	6.75				5.06424	35.4141	8.88
9.08694	35.3929	8.3				5.48955	35.7596	7.71				5.27081	35.4141	8.88
9.44308	35.3929	8.3				5.7047	35.7596	7.71				5.47739	35.4141	8.88
9.79922	35.3929	8.3				5.91985	35.7596	7.71				5.68396	35.4141	8.88
10.1554	35.3929	8.3				6.135	35.7596	7.71				5.89054	35.4141	8.88
10.5115	35.3929	8.3				6.35014	35.7596	7.71				6.09711	35.4141	8.88
10.8676	35.3929	8.3				6.56529	35.7596	7.71				6.30369	35.4141	8.88
-0.172673	35.5495	8.3				-0.104314	35.8432	7.71				-0.100158	35.49	8.88
0.183466	35.5495	8.3				0.110834	35.8432	7.71				0.106418	35.49	8.88
0.539605	35.5495	8.3				0.325983	35.8432	7.71				0.312994	35.49	8.88
0.895744	35.5495	8.3				0.541131	35.8432	7.71				0.519569	35.49	8.88
1.25188	35.5495	8.3				0.75628	35.8432	7.71				0.726145	35.49	8.88
1.60802	35.5495	8.3				0.971429	35.8432	7.71				0.932721	35.49	8.88
1.96416	35.5495	8.3				1.18658	35.8432	7.71				1.1393	35.49	8.88
2.3203	35.5495	8.3				1.40173	35.8432	7.71				1.34587	35.49	8.88
2.67644	35.5495	3.46				1.61687	35.8432	7.71				1.55245	35.49	8.88
3.03258	35.5495	3.46				1.83202	35.8432	7.71				1.75902	35.49	8.88
3.38872	35.5495	2.77				2.04717	35.8432	7.71				1.9656	35.49	8.88
3.74486	35.5495	2.07				2.26232	35.8432	7.71				2.17218	35.49	7.77
4.101	35.5495	5.53				2.47747	35.8432	7.71				2.37875	35.49	8.88
4.45713	35.5495	5.53				2.69262	35.8432	6.75				2.58533	35.49	7.77
4.81327	35.5495	8.3				2.90777	35.8432	7.71				2.7919	35.49	8.88
5.16941	35.5495	8.3				3.12292	35.8432	6.75				2.99848	35.49	7.77
5.52555	35.5495	8.3				3.33806	35.8432	6.75				3.20505	35.49	5.18
5.88169	35.5495	8.3				3.55321	35.8432	0.964				3.41163	35.49	5.18
6.23783	35.5495	8.3				3.76836	35.8432	1.29				3.61821	35.49	8.88
6.59397	35.5495	8.3				3.98351	35.8432	2.25				3.82478	35.49	6.29
6.95011	35.5495	8.3				4.19866	35.8432	1.61				4.03136	35.49	7.77
7.30625	35.5495	8.3				4.41381	35.8432	3.21				4.23793	35.49	7.77
7.66239	35.5495	8.3				4.62896	35.8432	5.14				4.44451	35.49	8.88
8.01852	35.5495	8.3				4.8441	35.8432	3.86				4.65108	35.49	8.88
8.37466	35.5495	8.3				5.05925	35.8432	6.75				4.85766	35.49	8.88
8.7308	35.5495	8.3				5.2744	35.8432	7.71				5.06424	35.49	8.88
9.08694	35.5495	8.3				5.48955	35.8432	6.75				5.27081	35.49	8.88
9.44308	35.5495	8.3				5.7047	35.8432	7.71				5.47739	35.49	8.88
9.79922	35.5495	8.3				5.91985	35.8432	6.75				5.68396	35.49	8.88
10.1554	35.5495	8.3				6.135	35.8432	7.71				5.89054	35.49	8.88
10.5115	35.5495	8.3				6.35014	35.8432	7.71				6.09711	35.49	8.88
10.8676	35.5495	8.3				6.56529	35.8432	7.71				6.30369	35.49	8.88
-0.172673	35.7061	8.3				-0.104314	35.9268	7.71				-0.100158	35.566	8.88
0.183466	35.7061	8.3				0.110834	35.9268	7.71				0.106418	35.566	8.88
0.539605	35.7061	8.3				0.325983	35.9268	7.71				0.312994	35.566	8.88
0.895744	35.7061	8.3				0.541131	35.9268	7.71				0.519569	35.566	8.88
1.25188	35.7061	8.3				0.75628	35.9268	7.71				0.726145	35.566	8.88
1.60802	35.7061	8.3				0.971429	35.9268	7.71				0.932721	35.566	8.88
1.96416	35.7061	8.3				1.18658	35.9268	7.71				1.1393	35.566	8.88
2.3203	35.7061	3.8				1.40173	35.9268	7.71				1.34587	35.566	8.88
2.67644	35.7061	3.46				1.61687	35.9268	7.71				1.55245	35.566	8.88
3.03258	35.7061	3.46				1.83202	35.9268	7.71				1.75902	35.566	8.88
3.38872	35.7061	3.8				2.04717	35.9268	7.71				1.9656	35.566	8.88
3.74486	35.7061	4.5				2.26232	35.9268	7.71				2.17218	35.566	7.77
4.101	35.7061	3.8				2.47747	35.9268	7.71				2.37875	35.566	8.88
4.45713	35.7061	8.3				2.69262	35.9268	6.75				2.58533	35.566	8.88
4.81327	35.7061	8.3				2.90777	35.9268	7.71				2.7919	35.566	7.77
5.16941	35.7061	8.3				3.12292	35.9268	6.75				2.99848	35.566	7.77
5.52555	35.7061	8.3				3.33806	35.9268	2.57				3.20505	35.566	8.88
5.88169	35.7061	8.3				3.55321	35.9268	1.93				3.41163	35.566	4.44
6.23783	35.7061	8.3				3.76836	35.9268	0.964				3.61821	35.566	5.18
6.59397	35.7061	8.3				3.98351	35.9268	2.25				3.82478	35.566	4.44
6.95011	35.7061	8.3				4.19866	35.9268	3.86				4.03136	35.566	8.88
7.30625	35.7061	8.3				4.41381	35.9268	6.75				4.23793	35.566	8.88
7.66239	35.7061	8.3				4.62896	35.9268	5.14				4.44451	35.566	8.88
8.01852	35.7061	8.3				4.8441	35.9268	3.86				4.65108	35.566	7.77
8.37466	35.7061	8.3				5.05925	35.9268	6.75				4.85766	35.566	8.88
8.7308	35.7061	8.3				5.2744	35.9268	7.71				5.06424	35.566	8.88
9.08694	35.7061	8.3				5.48955	35.9268	7.71				5.27081	35.566	8.88
9.44308	35.7061	8.3				5.7047	35.9268	7.71				5.47739	35.566	8.88
9.79922	35.7061	8.3				5.91985	35.9268	7.71				5.68396	35.566	8.88
10.1554	35.7061	8.3				6.135	35.9268	7.71				5.89054	35.566	8.88
10.5115	35.7061	8.3				6.35014	35.9268	6.75				6.09711	35.566	8.88
10.8676	35.7061	8.3				6.56529	35.9268	7.71				6.30369	35.566	8.88
-0.172673	35.8627	8.3				-0.104314	36.0104	7.71				-0.100158	35.6419	8.88
0.183466	35.8627	8.3				0.110834	36.0104	7.71				0.106418	35.6419	8.88
0.539605	35.8627	8.3				0.325983	36.0104	7.71				0.312994	35.6419	8.88
0.895744	35.8627	8.3				0.541131	36.0104	7.71				0.519569	35.6419	8.88
1.25188	35.8627	8.3				0.75628	36.0104	7.71				0.726145	35.6419	8.88
1.60802	35.8627	8.3				0.971429	36.0104	7.71				0.932721	35.6419	8.88
1.96416	35.8627	8.3				1.18658	36.0104	7.71				1.1393	35.6419	8.88
2.3203	35.8627	4.5				1.40173	36.0104	7.71				1.34587	35.6419	8.88
2.67644	35.8627	1.73				1.61687	36.0104	7.71				1.55245	35.6419	8.88
3.03258	35.8627	5.53				1.83202	36.0104	7.71				1.75902	35.6419	8.88
3.38872	35.8627	4.5				2.04717	36.0104	7.71				1.9656	35.6419	8.88
3.74486	35.8627	5.53				2.26232	36.0104	7.71				2.17218	35.6419	7.77
4.101	35.8627	8.3				2.47747	36.0104	7.71				2.37875	35.6419	8.88
4.45713	35.8627	7.26				2.69262	36.0104	5.14				2.58533	35.6419	7.77
4.81327	35.8627	8.3				2.90777	36.0104	7.71				2.7919	35.6419	7.77
5.16941	35.8627	8.3				3.12292	36.0104	6.75				2.99848	35.6419	7.77
5.52555	35.8627	8.3				3.33806	36.0104	2.25				3.20505	35.6419	4.44
5.88169	35.8627	8.3				3.55321	36.0104	0.643				3.41163	35.6419	7.77
6.23783	35.8627	8.3				3.76836	36.0104	1.29				3.61821	35.6419	3.33
6.59397	35.8627	8.3				3.98351	36.0104	2.57				3.82478	35.6419	5.18
6.95011	35.8627	8.3				4.19866	36.0104	3.21				4.03136	35.6419	5.18
7.30625	35.8627	8.3				4.41381	36.0104	7.71				4.23793	35.6419	7.77
7.66239	35.8627	8.3				4.62896	36.0104	3.86				4.44451	35.6419	7.77
8.01852	35.8627	8.3				4.8441	36.0104	6.75				4.65108	35.6419	7.77
8.37466	35.8627	8.3				5.05925	36.0104	5.14				4.85766	35.6419	8.88
8.7308	35.8627	8.3				5.2744	36.0104	7.71				5.06424	35.6419	8.88
9.08694	35.8627	8.3				5.48955	36.0104	5.14				5.27081	35.6419	8.88
9.44308	35.8627	8.3				5.7047	36.0104	6.75				5.47739	35.6419	8.88
9.79922	35.8627	8.3				5.91985	36.0104	7.71				5.68396	35.6419	8.88
10.1554	35.8627	8.3				6.135	36.0104	7.71				5.89054	35.6419	8.88
10.5115	35.8627	8.3				6.35014	36.0104	6.75				6.09711	35.6419	8.88
10.8676	35.8627	8.3				6.56529	36.0104	7.71				6.30369	35.6419	8.88
-0.172673	34.7666	8.3				-0.104314	35.4252	7.71				-0.100158	35.1103	8.88
0.183466	34.7666	8.3				0.110834	35.4252	7.71				0.106418	35.1103	8.88
0.539605	34.7666	8.3				0.325983	35.4252	7.71				0.312994	35.1103	8.88
0.895744	34.7666	8.3				0.541131	35.4252	7.71				0.519569	35.1103	8.88
1.25188	34.7666	8.3				0.75628	35.4252	7.71				0.726145	35.1103	8.88
1.60802	34.7666	8.3				0.971429	35.4252	7.71				0.932721	35.1103	8.88
1.96416	34.7666	8.3				1.18658	35.4252	7.71				1.1393	35.1103	8.88
2.3203	34.7666	8.3				1.40173	35.4252	7.71				1.34587	35.1103	8.88
2.67644	34.7666	8.3				1.61687	35.4252	7.71				1.55245	35.1103	8.88
3.03258	34.7666	8.3				1.83202	35.4252	7.71				1.75902	35.1103	8.88
3.38872	34.7666	8.3				2.04717	35.4252	7.71				1.9656	35.1103	8.88
3.74486	34.7666	8.3				2.26232	35.4252	7.71				2.17218	35.1103	8.88
4.101	34.7666	8.3				2.47747	35.4252	7.71				2.37875	35.1103	8.88
4.45713	34.7666	8.3				2.69262	35.4252	7.71				2.58533	35.1103	7.77
4.81327	34.7666	5.53				2.90777	35.4252	7.71				2.7919	35.1103	8.88
5.16941	34.7666	7.26				3.12292	35.4252	7.71				2.99848	35.1103	8.88
5.52555	34.7666	8.3				3.33806	35.4252	7.71				3.20505	35.1103	8.88
5.88169	34.7666	8.3				3.55321	35.4252	7.71				3.41163	35.1103	8.88
6.23783	34.7666	8.3				3.76836	35.4252	7.71				3.61821	35.1103	8.88
6.59397	34.7666	8.3				3.98351	35.4252	6.75				3.82478	35.1103	8.88
6.95011	34.7666	8.3				4.19866	35.4252	7.71				4.03136	35.1103	8.88
7.30625	34.7666	8.3				4.41381	35.4252	7.71				4.23793	35.1103	7.77
7.66239	34.7666	8.3				4.62896	35.4252	6.75				4.44451	35.1103	8.88
8.01852	34.7666	8.3				4.8441	35.4252	6.75				4.65108	35.1103	8.88
8.37466	34.7666	8.3				5.05925	35.4252	7.71				4.85766	35.1103	8.88
8.7308	34.7666	8.3				5.2744	35.4252	7.71				5.06424	35.1103	8.88
9.08694	34.7666	8.3				5.48955	35.4252	7.71				5.27081	35.1103	8.88
9.44308	34.7666	8.3				5.7047	35.4252	7.71				5.47739	35.1103	8.88
9.79922	34.7666	8.3				5.91985	35.4252	7.71				5.68396	35.1103	8.88
10.1554	34.7666	8.3				6.135	35.4252	7.71				5.89054	35.1103	8.88
10.5115	34.7666	8.3				6.35014	35.4252	7.71				6.09711	35.1103	8.88
10.8676	34.7666	8.3				6.56529	35.4252	7.71				6.30369	35.1103	8.88
-0.172673	34.9232	8.3				-0.104314	35.5088	7.71				-0.100158	35.1863	8.88
0.183466	34.9232	8.3				0.110834	35.5088	7.71				0.106418	35.1863	8.88
0.539605	34.9232	8.3				0.325983	35.5088	7.71				0.312994	35.1863	8.88
0.895744	34.9232	8.3				0.541131	35.5088	7.71				0.519569	35.1863	8.88
1.25188	34.9232	8.3				0.75628	35.5088	7.71				0.726145	35.1863	8.88
1.60802	34.9232	8.3				0.971429	35.5088	7.71				0.932721	35.1863	8.88
1.96416	34.9232	8.3				1.18658	35.5088	7.71				1.1393	35.1863	8.88
2.3203	34.9232	8.3				1.40173	35.5088	7.71				1.34587	35.1863	8.88
2.67644	34.9232	8.3				1.61687	35.5088	7.71				1.55245	35.1863	8.88
3.03258	34.9232	8.3				1.83202	35.5088	7.71				1.75902	35.1863	8.88
3.38872	34.9232	8.3				2.04717	35.5088	7.71				1.9656	35.1863	8.88
3.74486	34.9232	8.3				2.26232	35.5088	7.71				2.17218	35.1863	8.88
4.101	34.9232	5.53				2.47747	35.5088	7.71				2.37875	35.1863	8.88
4.45713	34.9232	5.53				2.69262	35.5088	7.71				2.58533	35.1863	8.88
4.81327	34.9232	8.3				2.90777	35.5088	7.71				2.7919	35.1863	8.88
5.16941	34.9232	7.26				3.12292	35.5088	7.71				2.99848	35.1863	8.88
5.52555	34.9232	8.3				3.33806	35.5088	7.71				3.20505	35.1863	8.88
5.88169	34.9232	8.3				3.55321	35.5088	7.71				3.41163	35.1863	8.88
6.23783	34.9232	8.3				3.76836	35.5088	7.71				3.61821	35.1863	8.88
6.59397	34.9232	8.3				3.98351	35.5088	7.71				3.82478	35.1863	7.77
6.95011	34.9232	8.3				4.19866	35.5088	6.75				4.03136	35.1863	8.88
7.30625	34.9232	8.3				4.41381	35.5088	7.71				4.23793	35.1863	7.77
7.66239	34.9232	8.3				4.62896	35.5088	7.71				4.44451	35.1863	8.88
8.01852	34.9232	8.3				4.8441	35.5088	6.75				4.65108	35.1863	8.88
8.37466	34.9232	8.3				5.05925	35.5088	5.14				4.85766	35.1863	8.88
8.7308	34.9232	8.3				5.2744	35.5088	7.71				5.06424	35.1863	8.88
9.08694	34.9232	8.3				5.48955	35.5088	7.71				5.27081	35.1863	8.88
9.44308	34.9232	8.3				5.7047	35.5088	7.71				5.47739	35.1863	8.88
9.79922	34.9232	8.3				5.91985	35.5088	7.71				5.68396	35.1863	8.88
10.1554	34.9232	8.3				6.135	35.5088	7.71				5.89054	35.1863	8.88
10.5115	34.9232	8.3				6.35014	35.5088	7.71				6.09711	35.1863	8.88
10.8676	34.9232	8.3				6.56529	35.5088	7.71				6.30369	35.1863	8.88
-0.172673	35.0797	8.3				-0.104314	35.5924	7.71				-0.100158	35.2622	8.88
0.183466	35.0797	8.3				0.110834	35.5924	7.71				0.106418	35.2622	8.88
0.539605	35.0797	8.3				0.325983	35.5924	7.71				0.312994	35.2622	8.88
0.895744	35.0797	8.3				0.541131	35.5924	7.71				0.519569	35.2622	8.88
1.25188	35.0797	8.3				0.75628	35.5924	7.71				0.726145	35.2622	8.88
1.60802	35.0797	8.3				0.971429	35.5924	7.71				0.932721	35.2622	8.88
1.96416	35.0797	8.3				1.18658	35.5924	7.71				1.1393	35.2622	8.88
2.3203	35.0797	8.3				1.40173	35.5924	7.71				1.34587	35.2622	8.88
2.67644	35.0797	8.3				1.61687	35.5924	7.71				1.55245	35.2622	8.88
3.03258	35.0797	8.3				1.83202	35.5924	7.71				1.75902	35.2622	8.88
3.38872	35.0797	8.3				2.04717	35.5924	7.71				1.9656	35.2622	8.88
3.74486	35.0797	7.26				2.26232	35.5924	7.71				2.17218	35.2622	8.88
4.101	35.0797	4.5				2.47747	35.5924	7.71				2.37875	35.2622	8.88
4.45713	35.0797	4.5				2.69262	35.5924	7.71				2.58533	35.2622	8.88
4.81327	35.0797	7.26				2.90777	35.5924	7.71				2.7919	35.2622	8.88
5.16941	35.0797	7.26				3.12292	35.5924	7.71				2.99848	35.2622	8.88
5.52555	35.0797	8.3				3.33806	35.5924	7.71				3.20505	35.2622	7.77
5.88169	35.0797	8.3				3.55321	35.5924	7.71				3.41163	35.2622	8.88
6.23783	35.0797	8.3				3.76836	35.5924	6.75				3.61821	35.2622	6.29
6.59397	35.0797	8.3				3.98351	35.5924	3.86				3.82478	35.2622	8.88
6.95011	35.0797	8.3				4.19866	35.5924	7.71				4.03136	35.2622	8.88
7.30625	35.0797	8.3				4.41381	35.5924	7.71				4.23793	35.2622	8.88
7.66239	35.0797	8.3				4.62896	35.5924	6.75				4.44451	35.2622	8.88
8.01852	35.0797	8.3				4.8441	35.5924	6.75				4.65108	35.2622	8.88
8.37466	35.0797	8.3				5.05925	35.5924	5.14				4.85766	35.2622	8.88
8.7308	35.0797	8.3				5.2744	35.5924	7.71				5.06424	35.2622	8.88
9.08694	35.0797	8.3				5.48955	35.5924	6.75				5.27081	35.2622	8.88
9.44308	35.0797	8.3				5.7047	35.5924	7.71				5.47739	35.2622	8.88
9.79922	35.0797	8.3				5.91985	35.5924	7.71				5.68396	35.2622	8.88
10.1554	35.0797	8.3				6.135	35.5924	7.71				5.89054	35.2622	8.88
10.5115	35.0797	8.3				6.35014	35.5924	7.71				6.09711	35.2622	8.88
10.8676	35.0797	8.3				6.56529	35.5924	7.71				6.30369	35.2622	8.88
-0.172673	35.2363	8.3				-0.104314	35.676	7.71				-0.100158	35.3381	8.88
0.183466	35.2363	8.3				0.110834	35.676	7.71				0.106418	35.3381	8.88
0.539605	35.2363	8.3				0.325983	35.676	7.71				0.312994	35.3381	8.88
0.895744	35.2363	8.3				0.541131	35.676	7.71				0.519569	35.3381	8.88
1.25188	35.2363	8.3				0.75628	35.676	7.71				0.726145	35.3381	8.88
1.60802	35.2363	8.3				0.971429	35.676	7.71				0.932721	35.3381	8.88
1.96416	35.2363	8.3				1.18658	35.676	7.71				1.1393	35.3381	8.88
2.3203	35.2363	8.3				1.40173	35.676	7.71				1.34587	35.3381	8.88
2.67644	35.2363	8.3				1.61687	35.676	7.71				1.55245	35.3381	8.88
3.03258	35.2363	8.3				1.83202	35.676	7.71				1.75902	35.3381	7.77
3.38872	35.2363	7.26				2.04717	35.676	7.71				1.9656	35.3381	8.88
3.74486	35.2363	5.53				2.26232	35.676	7.71				2.17218	35.3381	7.77
4.101	35.2363	4.5				2.47747	35.676	7.71				2.37875	35.3381	8.88
4.45713	35.2363	8.3				2.69262	35.676	7.71				2.58533	35.3381	8.88
4.81327	35.2363	7.26				2.90777	35.676	7.71				2.7919	35.3381	8.88
5.16941	35.2363	8.3				3.12292	35.676	7.71				2.99848	35.3381	7.77
5.52555	35.2363	8.3				3.33806	35.676	7.71				3.20505	35.3381	6.29
5.88169	35.2363	8.3				3.55321	35.676	5.14				3.41163	35.3381	8.88
6.23783	35.2363	8.3				3.76836	35.676	5.14				3.61821	35.3381	8.88
6.59397	35.2363	8.3				3.98351	35.676	5.14				3.82478	35.3381	8.88
6.95011	35.2363	8.3				4.19866	35.676	1.93				4.03136	35.3381	7.77
7.30625	35.2363	8.3				4.41381	35.676	6.75				4.23793	35.3381	8.88
7.66239	35.2363	8.3				4.62896	35.676	5.14				4.44451	35.3381	8.88
8.01852	35.2363	8.3				4.8441	35.676	6.75				4.65108	35.3381	8.88
8.37466	35.2363	8.3				5.05925	35.676	7.71				4.85766	35.3381	8.88
8.7308	35.2363	8.3				5.2744	35.676	7.71				5.06424	35.3381	8.88
9.08694	35.2363	8.3				5.48955	35.676	7.71				5.27081	35.3381	8.88
9.44308	35.2363	8.3				5.7047	35.676	7.71				5.47739	35.3381	8.88
9.79922	35.2363	8.3				5.91985	35.676	7.71				5.68396	35.3381	8.88
10.1554	35.2363	8.3				6.135	35.676	7.71				5.89054	35.3381	8.88
10.5115	35.2363	8.3				6.35014	35.676	7.71				6.09711	35.3381	8.88
10.8676	35.2363	8.3				6.56529	35.676	7.71				6.30369	35.3381	8.88
-0.172673	35.3929	8.3				-0.104314	35.7596	7.71				-0.100158	35.4141	8.88
0.183466	35.3929	8.3				0.110834	35.7596	7.71				0.106418	35.4141	8.88
0.539605	35.3929	8.3				0.325983	35.7596	7.71				0.312994	35.4141	8.88
0.895744	35.3929	8.3				0.541131	35.7596	7.71				0.519569	35.4141	8.88
1.25188	35.3929	8.3				0.75628	35.7596	7.71				0.726145	35.4141	8.88
1.60802	35.3929	8.3				0.971429	35.7596	7.71				0.932721	35.4141	8.88
1.96416	35.3929	8.3				1.18658	35.7596	7.71				1.1393	35.4141	8.88
2.3203	35.3929	8.3				1.40173	35.7596	7.71				1.34587	35.4141	8.88
2.67644	35.3929	8.3				1.61687	35.7596	7.71				1.55245	35.4141	8.88
3.03258	35.3929	5.53				1.83202	35.7596	7.71				1.75902	35.4141	8.88
3.38872	35.3929	2.77				2.04717	35.7596	7.71				1.9656	35.4141	7.77
3.74486	35.3929	3.46				2.26232	35.7596	7.71				2.17218	35.4141	7.77
4.101	35.3929	4.5				2.47747	35.7596	7.71				2.37875	35.4141	7.77
4.45713	35.3929	7.26				2.69262	35.7596	7.71				2.58533	35.4141	8.88
4.81327	35.3929	8.3				2.90777	35.7596	7.71				2.7919	35.4141	7.77
5.16941	35.3929	8.3				3.12292	35.7596	6.75				2.99848	35.4141	4.44
5.52555	35.3929	8.3				3.33806	35.7596	5.14				3.20505	35.4141	8.88
5.88169	35.3929	8.3				3.55321	35.7596	5.14				3.41163	35.4141	6.29
6.23783	35.3929	8.3				3.76836	35.7596	1.29				3.61821	35.4141	8.88
6.59397	35.3929	8.3				3.98351	35.7596	3.86				3.82478	35.4141	8.88
6.95011	35.3929	8.3				4.19866	35.7596	2.57				4.03136	35.4141	7.77
7.30625	35.3929	8.3				4.41381	35.7596	5.14				4.23793	35.4141	8.88
7.66239	35.3929	8.3				4.62896	35.7596	7.71				4.44451	35.4141	7.77
8.01852	35.3929	8.3				4.8441	35.7596	6.75				4.65108	35.4141	8.88
8.37466	35.3929	8.3				5.05925	35.7596	6.75				4.85766	35.4141	8.88
8.7308	35.3929	8.3				5.2744	35.7596	6.75				5.06424	35.4141	8.88
9.08694	35.3929	8.3				5.48955	35.7596	7.71				5.27081	35.4141	8.88
9.44308	35.3929	8.3				5.7047	35.7596	7.71				5.47739	35.4141	8.88
9.79922	35.3929	8.3				5.91985	35.7596	7.71				5.68396	35.4141	8.88
10.1554	35.3929	8.3				6.135	35.7596	7.71				5.89054	35.4141	8.88
10.5115	35.3929	8.3				6.35014	35.7596	7.71				6.09711	35.4141	8.88
10.8676	35.3929	8.3				6.56529	35.7596	7.71				6.30369	35.4141	8.88
-0.172673	35.5495	8.3				-0.104314	35.8432	7.71				-0.100158	35.49	8.88
0.183466	35.5495	8.3				0.110834	35.8432	7.71				0.106418	35.49	8.88
0.539605	35.5495	8.3				0.325983	35.8432	7.71				0.312994	35.49	8.88
0.895744	35.5495	8.3				0.541131	35.8432	7.71				0.519569	35.49	8.88
1.25188	35.5495	8.3				0.75628	35.8432	7.71				0.726145	35.49	8.88
1.60802	35.5495	8.3				0.971429	35.8432	7.71				0.932721	35.49	8.88
1.96416	35.5495	8.3				1.18658	35.8432	7.71				1.1393	35.49	8.88
2.3203	35.5495	8.3				1.40173	35.8432	7.71				1.34587	35.49	8.88
2.67644	35.5495	3.46				1.61687	35.8432	7.71				1.55245	35.49	8.88
3.03258	35.5495	3.46				1.83202	35.8432	7.71				1.75902	35.49	8.88
3.38872	35.5495	2.77				2.04717	35.8432	7.71				1.9656	35.49	8.88
3.74486	35.5495	2.07				2.26232	35.8432	7.71				2.17218	35.49	7.77
4.101	35.5495	5.53				2.47747	35.8432	7.71				2.37875	35.49	8.88
4.45713	35.5495	5.53				2.69262	35.8432	6.75				2.58533	35.49	7.77
4.81327	35.5495	8.3				2.90777	35.8432	7.71				2.7919	35.49	8.88
5.16941	35.5495	8.3				3.12292	35.8432	6.75				2.99848	35.49	7.77
5.52555	35.5495	8.3				3.33806	35.8432	6.75				3.20505	35.49	5.18
5.88169	35.5495	8.3				3.55321	35.8432	0.964				3.41163	35.49	5.18
6.23783	35.5495	8.3				3.76836	35.8432	1.29				3.61821	35.49	8.88
6.59397	35.5495	8.3				3.98351	35.8432	2.25				3.82478	35.49	6.29
6.95011	35.5495	8.3				4.19866	35.8432	1.61				4.03136	35.49	7.77
7.30625	35.5495	8.3				4.41381	35.8432	3.21				4.23793	35.49	7.77
7.66239	35.5495	8.3				4.62896	35.8432	5.14				4.44451	35.49	8.88
8.01852	35.5495	8.3				4.8441	35.8432	3.86				4.65108	35.49	8.88
8.37466	35.5495	8.3				5.05925	35.8432	6.75				4.85766	35.49	8.88
8.7308	35.5495	8.3				5.2744	35.8432	7.71				5.06424	35.49	8.88
9.08694	35.5495	8.3				5.48955	35.8432	6.75				5.27081	35.49	8.88
9.44308	35.5495	8.3				5.7047	35.8432	7.71				5.47739	35.49	8.88
9.79922	35.5495	8.3				5.91985	35.8432	6.75				5.68396	35.49	8.88
10.1554	35.5495	8.3				6.135	35.8432	7.71				5.89054	35.49	8.88
10.5115	35.5495	8.3				6.35014	35.8432	7.71				6.09711	35.49	8.88
10.8676	35.5495	8.3				6.56529	35.8432	7.71				6.30369	35.49	8.88
-0.172673	35.7061	8.3				-0.104314	35.9268	7.71				-0.100158	35.566	8.88
0.183466	35.7061	8.3				0.110834	35.9268	7.71				0.106418	35.566	8.88
0.539605	35.7061	8.3				0.325983	35.9268	7.71				0.312994	35.566	8.88
0.895744	35.7061	8.3				0.541131	35.9268	7.71				0.519569	35.566	8.88
1.25188	35.7061	8.3				0.75628	35.9268	7.71				0.726145	35.566	8.88
1.60802	35.7061	8.3				0.971429	35.9268	7.71				0.932721	35.566	8.88
1.96416	35.7061	8.3				1.18658	35.9268	7.71				1.1393	35.566	8.88
2.3203	35.7061	3.8				1.40173	35.9268	7.71				1.34587	35.566	8.88
2.67644	35.7061	3.46				1.61687	35.9268	7.71				1.55245	35.566	8.88
3.03258	35.7061	3.46				1.83202	35.9268	7.71				1.75902	35.566	8.88
3.38872	35.7061	3.8				2.04717	35.9268	7.71				1.9656	35.566	8.88
3.74486	35.7061	4.5				2.26232	35.9268	7.71				2.17218	35.566	7.77
4.101	35.7061	3.8				2.47747	35.9268	7.71				2.37875	35.566	8.88
4.45713	35.7061	8.3				2.69262	35.9268	6.75				2.58533	35.566	8.88
4.81327	35.7061	8.3				2.90777	35.9268	7.71				2.7919	35.566	7.77
5.16941	35.7061	8.3				3.12292	35.9268	6.75				2.99848	35.566	7.77
5.52555	35.7061	8.3				3.33806	35.9268	2.57				3.20505	35.566	8.88
5.88169	35.7061	8.3				3.55321	35.9268	1.93				3.41163	35.566	4.44
6.23783	35.7061	8.3				3.76836	35.9268	0.964				3.61821	35.566	5.18
6.59397	35.7061	8.3				3.98351	35.9268	2.25				3.82478	35.566	4.44
6.95011	35.7061	8.3				4.19866	35.9268	3.86				4.03136	35.566	8.88
7.30625	35.7061	8.3				4.41381	35.9268	6.75				4.23793	35.566	8.88
7.66239	35.7061	8.3				4.62896	35.9268	5.14				4.44451	35.566	8.88
8.01852	35.7061	8.3				4.8441	35.9268	3.86				4.65108	35.566	7.77
8.37466	35.7061	8.3				5.05925	35.9268	6.75				4.85766	35.566	8.88
8.7308	35.7061	8.3				5.2744	35.9268	7.71				5.06424	35.566	8.88
9.08694	35.7061	8.3				5.48955	35.9268	7.71				5.27081	35.566	8.88
9.44308	35.7061	8.3				5.7047	35.9268	7.71				5.47739	35.566	8.88
9.79922	35.7061	8.3				5.91985	35.9268	7.71				5.68396	35.566	8.88
10.1554	35.7061	8.3				6.135	35.9268	7.71				5.89054	35.566	8.88
10.5115	35.7061	8.3				6.35014	35.9268	6.75				6.09711	35.566	8.88
10.8676	35.7061	8.3				6.56529	35.9268	7.71				6.30369	35.566	8.88
-0.172673	35.8627	8.3				-0.104314	36.0104	7.71				-0.100158	35.6419	8.88
0.183466	35.8627	8.3				0.110834	36.0104	7.71				0.106418	35.6419	8.88
0.539605	35.8627	8.3				0.325983	36.0104	7.71				0.312994	35.6419	8.88
0.895744	35.8627	8.3				0.541131	36.0104	7.71				0.519569	35.6419	8.88
1.25188	35.8627	8.3				0.75628	36.0104	7.71				0.726145	35.6419	8.88
1.60802	35.8627	8.3				0.971429	36.0104	7.71				0.932721	35.6419	8.88
1.96416	35.8627	8.3				1.18658	36.0104	7.71				1.1393	35.6419	8.88
2.3203	35.8627	4.5				1.40173	36.0104	7.71				1.34587	35.6419	8.88
2.67644	35.8627	1.73				1.61687	36.0104	7.71				1.55245	35.6419	8.88
3.03258	35.8627	5.53				1.83202	36.0104	7.71				1.75902	35.6419	8.88
3.38872	35.8627	4.5				2.04717	36.0104	7.71				1.9656	35.6419	8.88
3.74486	35.8627	5.53				2.26232	36.0104	7.71				2.17218	35.6419	7.77
4.101	35.8627	8.3				2.47747	36.0104	7.71				2.37875	35.6419	8.88
4.45713	35.8627	7.26				2.69262	36.0104	5.14				2.58533	35.6419	7.77
4.81327	35.8627	8.3				2.90777	36.0104	7.71				2.7919	35.6419	7.77
5.16941	35.8627	8.3				3.12292	36.0104	6.75				2.99848	35.6419	7.77
5.52555	35.8627	8.3				3.33806	36.0104	2.25				3.20505	35.6419	4.44
5.88169	35.8627	8.3				3.55321	36.0104	0.643				3.41163	35.6419	7.77
6.23783	35.8627	8.3				3.76836	36.0104	1.29				3.61821	35.6419	3.33
6.59397	35.8627	8.3				3.98351	36.0104	2.57				3.82478	35.6419	5.18
6.95011	35.8627	8.3				4.19866	36.0104	3.21				4.03136	35.6419	5.18
7.30625	35.8627	8.3				4.41381	36.0104	7.71				4.23793	35.6419	7.77
7.66239	35.8627	8.3				4.62896	36.0104	3.86				4.44451	35.6419	7.77
8.01852	35.8627	8.3				4.8441	36.0104	6.75				4.65108	35.6419	7.77
8.37466	35.8627	8.3				5.05925	36.0104	5.14				4.85766	35.6419	8.88
8.7308	35.8627	8.3				5.2744	36.0104	7.71				5.06424	35.6419	8.88
9.08694	35.8627	8.3				5.48955	36.0104	5.14				5.27081	35.6419	8.88
9.44308	35.8627	8.3				5.7047	36.0104	6.75				5.47739	35.6419	8.88
9.79922	35.8627	8.3				5.91985	36.0104	7.71				5.68396	35.6419	8.88
10.1554	35.8627	8.3				6.135	36.0104	7.71				5.89054	35.6419	8.88
10.5115	35.8627	8.3				6.35014	36.0104	6.75				6.09711	35.6419	8.88
10.8676	35.8627	8.3				6.56529	36.0104	7.71				6.30369	35.6419	8.88
-0.172673	36.0192	8.3				-0.104314	36.0941	7.71				-0.100158	35.7179	7.77
0.183466	36.0192	8.3				0.110834	36.0941	7.71				0.106418	35.7179	8.88
0.539605	36.0192	8.3				0.325983	36.0941	7.71				0.312994	35.7179	8.88
0.895744	36.0192	8.3				0.541131	36.0941	7.71				0.519569	35.7179	8.88
1.25188	36.0192	8.3				0.75628	36.0941	7.71				0.726145	35.7179	8.88
1.60802	36.0192	8.3				0.971429	36.0941	7.71				0.932721	35.7179	8.88
1.96416	36.0192	8.3				1.18658	36.0941	7.71				1.1393	35.7179	8.88
2.3203	36.0192	2.07				1.40173	36.0941	7.71				1.34587	35.7179	8.88
2.67644	36.0192	1.04				1.61687	36.0941	7.71				1.55245	35.7179	8.88
3.03258	36.0192	3.8				1.83202	36.0941	7.71				1.75902	35.7179	8.88
3.38872	36.0192	7.26				2.04717	36.0941	7.71				1.9656	35.7179	8.88
3.74486	36.0192	4.5				2.26232	36.0941	7.71				2.17218	35.7179	8.88
4.101	36.0192	5.53				2.47747	36.0941	6.75				2.37875	35.7179	7.77
4.45713	36.0192	8.3				2.69262	36.0941	6.75				2.58533	35.7179	7.77
4.81327	36.0192	8.3				2.90777	36.0941	6.75				2.7919	35.7179	7.77
5.16941	36.0192	8.3				3.12292	36.0941	2.57				2.99848	35.7179	7.77
5.52555	36.0192	8.3				3.33806	36.0941	0.643				3.20505	35.7179	3.33
5.88169	36.0192	8.3				3.55321	36.0941	0.643				3.41163	35.7179	4.44
6.23783	36.0192	8.3				3.76836	36.0941	1.29				3.61821	35.7179	2.59
6.59397	36.0192	8.3				3.98351	36.0941	2.25				3.82478	35.7179	4.44
6.95011	36.0192	8.3				4.19866	36.0941	1.93				4.03136	35.7179	4.44
7.30625	36.0192	8.3				4.41381	36.0941	3.21				4.23793	35.7179	6.29
7.66239	36.0192	8.3				4.62896	36.0941	6.75				4.44451	35.7179	8.88
8.01852	36.0192	8.3				4.8441	36.0941	6.75				4.65108	35.7179	8.88
8.37466	36.0192	8.3				5.05925	36.0941	5.14				4.85766	35.7179	8.88
8.7308	36.0192	8.3				5.2744	36.0941	7.71				5.06424	35.7179	8.88
9.08694	36.0192	8.3				5.48955	36.0941	7.71				5.27081	35.7179	8.88
9.44308	36.0192	8.3				5.7047	36.0941	7.71				5.47739	35.7179	8.88
9.79922	36.0192	8.3				5.91985	36.0941	7.71				5.68396	35.7179	8.88
10.1554	36.0192	8.3				6.135	36.0941	7.71				5.89054	35.7179	8.88
10.5115	36.0192	8.3				6.35014	36.0941	7.71				6.09711	35.7179	8.88
10.8676	36.0192	8.3				6.56529	36.0941	7.71				6.30369	35.7179	8.88
-0.172673	34.7666	8.3				-0.104314	35.4252	7.71				-0.100158	35.1103	8.88
0.183466	34.7666	8.3				0.110834	35.4252	7.71				0.106418	35.1103	8.88
0.539605	34.7666	8.3				0.325983	35.4252	7.71				0.312994	35.1103	8.88
0.895744	34.7666	8.3				0.541131	35.4252	7.71				0.519569	35.1103	8.88
1.25188	34.7666	8.3				0.75628	35.4252	7.71				0.726145	35.1103	8.88
1.60802	34.7666	8.3				0.971429	35.4252	7.71				0.932721	35.1103	8.88
1.96416	34.7666	8.3				1.18658	35.4252	7.71				1.1393	35.1103	8.88
2.3203	34.7666	8.3				1.40173	35.4252	7.71				1.34587	35.1103	8.88
2.67644	34.7666	8.3				1.61687	35.4252	7.71				1.55245	35.1103	8.88
3.03258	34.7666	8.3				1.83202	35.4252	7.71				1.75902	35.1103	8.88
3.38872	34.7666	8.3				2.04717	35.4252	7.71				1.9656	35.1103	8.88
3.74486	34.7666	8.3				2.26232	35.4252	7.71				2.17218	35.1103	8.88
4.101	34.7666	8.3				2.47747	35.4252	7.71				2.37875	35.1103	8.88
4.45713	34.7666	8.3				2.69262	35.4252	7.71				2.58533	35.1103	7.77
4.81327	34.7666	5.53				2.90777	35.4252	7.71				2.7919	35.1103	8.88
5.16941	34.7666	7.26				3.12292	35.4252	7.71				2.99848	35.1103	8.88
5.52555	34.7666	8.3				3.33806	35.4252	7.71				3.20505	35.1103	8.88
5.88169	34.7666	8.3				3.55321	35.4252	7.71				3.41163	35.1103	8.88
6.23783	34.7666	8.3				3.76836	35.4252	7.71				3.61821	35.1103	8.88
6.59397	34.7666	8.3				3.98351	35.4252	6.75				3.82478	35.1103	8.88
6.95011	34.7666	8.3				4.19866	35.4252	7.71				4.03136	35.1103	8.88
7.30625	34.7666	8.3				4.41381	35.4252	7.71				4.23793	35.1103	7.77
7.66239	34.7666	8.3				4.62896	35.4252	6.75				4.44451	35.1103	8.88
8.01852	34.7666	8.3				4.8441	35.4252	6.75				4.65108	35.1103	8.88
8.37466	34.7666	8.3				5.05925	35.4252	7.71				4.85766	35.1103	8.88
8.7308	34.7666	8.3				5.2744	35.4252	7.71				5.06424	35.1103	8.88
9.08694	34.7666	8.3				5.48955	35.4252	7.71				5.27081	35.1103	8.88
9.44308	34.7666	8.3				5.7047	35.4252	7.71				5.47739	35.1103	8.88
9.79922	34.7666	8.3				5.91985	35.4252	7.71				5.68396	35.1103	8.88
10.1554	34.7666	8.3				6.135	35.4252	7.71				5.89054	35.1103	8.88
10.5115	34.7666	8.3				6.35014	35.4252	7.71				6.09711	35.1103	8.88
10.8676	34.7666	8.3				6.56529	35.4252	7.71				6.30369	35.1103	8.88
-0.172673	34.9232	8.3				-0.104314	35.5088	7.71				-0.100158	35.1863	8.88
0.183466	34.9232	8.3				0.110834	35.5088	7.71				0.106418	35.1863	8.88
0.539605	34.9232	8.3				0.325983	35.5088	7.71				0.312994	35.1863	8.88
0.895744	34.9232	8.3				0.541131	35.5088	7.71				0.519569	35.1863	8.88
1.25188	34.9232	8.3				0.75628	35.5088	7.71				0.726145	35.1863	8.88
1.60802	34.9232	8.3				0.971429	35.5088	7.71				0.932721	35.1863	8.88
1.96416	34.9232	8.3				1.18658	35.5088	7.71				1.1393	35.1863	8.88
2.3203	34.9232	8.3				1.40173	35.5088	7.71				1.34587	35.1863	8.88
2.67644	34.9232	8.3				1.61687	35.5088	7.71				1.55245	35.1863	8.88
3.03258	34.9232	8.3				1.83202	35.5088	7.71				1.75902	35.1863	8.88
3.38872	34.9232	8.3				2.04717	35.5088	7.71				1.9656	35.1863	8.88
3.74486	34.9232	8.3				2.26232	35.5088	7.71				2.17218	35.1863	8.88
4.101	34.9232	5.53				2.47747	35.5088	7.71				2.37875	35.1863	8.88
4.45713	34.9232	5.53				2.69262	35.5088	7.71				2.58533	35.1863	8.88
4.81327	34.9232	8.3				2.90777	35.5088	7.71				2.7919	35.1863	8.88
5.16941	34.9232	7.26				3.12292	35.5088	7.71				2.99848	35.1863	8.88
5.52555	34.9232	8.3				3.33806	35.5088	7.71				3.20505	35.1863	8.88
5.88169	34.9232	8.3				3.55321	35.5088	7.71				3.41163	35.1863	8.88
6.23783	34.9232	8.3				3.76836	35.5088	7.71				3.61821	35.1863	8.88
6.59397	34.9232	8.3				3.98351	35.5088	7.71				3.82478	35.1863	7.77
6.95011	34.9232	8.3				4.19866	35.5088	6.75				4.03136	35.1863	8.88
7.30625	34.9232	8.3				4.41381	35.5088	7.71				4.23793	35.1863	7.77
7.66239	34.9232	8.3				4.62896	35.5088	7.71				4.44451	35.1863	8.88
8.01852	34.9232	8.3				4.8441	35.5088	6.75				4.65108	35.1863	8.88
8.37466	34.9232	8.3				5.05925	35.5088	5.14				4.85766	35.1863	8.88
8.7308	34.9232	8.3				5.2744	35.5088	7.71				5.06424	35.1863	8.88
9.08694	34.9232	8.3				5.48955	35.5088	7.71				5.27081	35.1863	8.88
9.44308	34.9232	8.3				5.7047	35.5088	7.71				5.47739	35.1863	8.88
9.79922	34.9232	8.3				5.91985	35.5088	7.71				5.68396	35.1863	8.88
10.1554	34.9232	8.3				6.135	35.5088	7.71				5.89054	35.1863	8.88
10.5115	34.9232	8.3				6.35014	35.5088	7.71				6.09711	35.1863	8.88
10.8676	34.9232	8.3				6.56529	35.5088	7.71				6.30369	35.1863	8.88
-0.172673	35.0797	8.3				-0.104314	35.5924	7.71				-0.100158	35.2622	8.88
0.183466	35.0797	8.3				0.110834	35.5924	7.71				0.106418	35.2622	8.88
0.539605	35.0797	8.3				0.325983	35.5924	7.71				0.312994	35.2622	8.88
0.895744	35.0797	8.3				0.541131	35.5924	7.71				0.519569	35.2622	8.88
1.25188	35.0797	8.3				0.75628	35.5924	7.71				0.726145	35.2622	8.88
1.60802	35.0797	8.3				0.971429	35.5924	7.71				0.932721	35.2622	8.88
1.96416	35.0797	8.3				1.18658	35.5924	7.71				1.1393	35.2622	8.88
2.3203	35.0797	8.3				1.40173	35.5924	7.71				1.34587	35.2622	8.88
2.67644	35.0797	8.3				1.61687	35.5924	7.71				1.55245	35.2622	8.88
3.03258	35.0797	8.3				1.83202	35.5924	7.71				1.75902	35.2622	8.88
3.38872	35.0797	8.3				2.04717	35.5924	7.71				1.9656	35.2622	8.88
3.74486	35.0797	7.26				2.26232	35.5924	7.71				2.17218	35.2622	8.88
4.101	35.0797	4.5				2.47747	35.5924	7.71				2.37875	35.2622	8.88
4.45713	35.0797	4.5				2.69262	35.5924	7.71				2.58533	35.2622	8.88
4.81327	35.0797	7.26				2.90777	35.5924	7.71				2.7919	35.2622	8.88
5.16941	35.0797	7.26				3.12292	35.5924	7.71				2.99848	35.2622	8.88
5.52555	35.0797	8.3				3.33806	35.5924	7.71				3.20505	35.2622	7.77
5.88169	35.0797	8.3				3.55321	35.5924	7.71				3.41163	35.2622	8.88
6.23783	35.0797	8.3				3.76836	35.5924	6.75				3.61821	35.2622	6.29
6.59397	35.0797	8.3				3.98351	35.5924	3.86				3.82478	35.2622	8.88
6.95011	35.0797	8.3				4.19866	35.5924	7.71				4.03136	35.2622	8.88
7.30625	35.0797	8.3				4.41381	35.5924	7.71				4.23793	35.2622	8.88
7.66239	35.0797	8.3				4.62896	35.5924	6.75				4.44451	35.2622	8.88
8.01852	35.0797	8.3				4.8441	35.5924	6.75				4.65108	35.2622	8.88
8.37466	35.0797	8.3				5.05925	35.5924	5.14				4.85766	35.2622	8.88
8.7308	35.0797	8.3				5.2744	35.5924	7.71				5.06424	35.2622	8.88
9.08694	35.0797	8.3				5.48955	35.5924	6.75				5.27081	35.2622	8.88
9.44308	35.0797	8.3				5.7047	35.5924	7.71				5.47739	35.2622	8.88
9.79922	35.0797	8.3				5.91985	35.5924	7.71				5.68396	35.2622	8.88
10.1554	35.0797	8.3				6.135	35.5924	7.71				5.89054	35.2622	8.88
10.5115	35.0797	8.3				6.35014	35.5924	7.71				6.09711	35.2622	8.88
10.8676	35.0797	8.3				6.56529	35.5924	7.71				6.30369	35.2622	8.88
-0.172673	35.2363	8.3				-0.104314	35.676	7.71				-0.100158	35.3381	8.88
0.183466	35.2363	8.3				0.110834	35.676	7.71				0.106418	35.3381	8.88
0.539605	35.2363	8.3				0.325983	35.676	7.71				0.312994	35.3381	8.88
0.895744	35.2363	8.3				0.541131	35.676	7.71				0.519569	35.3381	8.88
1.25188	35.2363	8.3				0.75628	35.676	7.71				0.726145	35.3381	8.88
1.60802	35.2363	8.3				0.971429	35.676	7.71				0.932721	35.3381	8.88
1.96416	35.2363	8.3				1.18658	35.676	7.71				1.1393	35.3381	8.88
2.3203	35.2363	8.3				1.40173	35.676	7.71				1.34587	35.3381	8.88
2.67644	35.2363	8.3				1.61687	35.676	7.71				1.55245	35.3381	8.88
3.03258	35.2363	8.3				1.83202	35.676	7.71				1.75902	35.3381	7.77
3.38872	35.2363	7.26				2.04717	35.676	7.71				1.9656	35.3381	8.88
3.74486	35.2363	5.53				2.26232	35.676	7.71				2.17218	35.3381	7.77
4.101	35.2363	4.5				2.47747	35.676	7.71				2.37875	35.3381	8.88
4.45713	35.2363	8.3				2.69262	35.676	7.71				2.58533	35.3381	8.88
4.81327	35.2363	7.26				2.90777	35.676	7.71				2.7919	35.3381	8.88
5.16941	35.2363	8.3				3.12292	35.676	7.71				2.99848	35.3381	7.77
5.52555	35.2363	8.3				3.33806	35.676	7.71				3.20505	35.3381	6.29
5.88169	35.2363	8.3				3.55321	35.676	5.14				3.41163	35.3381	8.88
6.23783	35.2363	8.3				3.76836	35.676	5.14				3.61821	35.3381	8.88
6.59397	35.2363	8.3				3.98351	35.676	5.14				3.82478	35.3381	8.88
6.95011	35.2363	8.3				4.19866	35.676	1.93				4.03136	35.3381	7.77
7.30625	35.2363	8.3				4.41381	35.676	6.75				4.23793	35.3381	8.88
7.66239	35.2363	8.3				4.62896	35.676	5.14				4.44451	35.3381	8.88
8.01852	35.2363	8.3				4.8441	35.676	6.75				4.65108	35.3381	8.88
8.37466	35.2363	8.3				5.05925	35.676	7.71				4.85766	35.3381	8.88
8.7308	35.2363	8.3				5.2744	35.676	7.71				5.06424	35.3381	8.88
9.08694	35.2363	8.3				5.48955	35.676	7.71				5.27081	35.3381	8.88
9.44308	35.2363	8.3				5.7047	35.676	7.71				5.47739	35.3381	8.88
9.79922	35.2363	8.3				5.91985	35.676	7.71				5.68396	35.3381	8.88
10.1554	35.2363	8.3				6.135	35.676	7.71				5.89054	35.3381	8.88
10.5115	35.2363	8.3				6.35014	35.676	7.71				6.09711	35.3381	8.88
10.8676	35.2363	8.3				6.56529	35.676	7.71				6.30369	35.3381	8.88
-0.172673	35.3929	8.3				-0.104314	35.7596	7.71				-0.100158	35.4141	8.88
0.183466	35.3929	8.3				0.110834	35.7596	7.71				0.106418	35.4141	8.88
0.539605	35.3929	8.3				0.325983	35.7596	7.71				0.312994	35.4141	8.88
0.895744	35.3929	8.3				0.541131	35.7596	7.71				0.519569	35.4141	8.88
1.25188	35.3929	8.3				0.75628	35.7596	7.71				0.726145	35.4141	8.88
1.60802	35.3929	8.3				0.971429	35.7596	7.71				0.932721	35.4141	8.88
1.96416	35.3929	8.3				1.18658	35.7596	7.71				1.1393	35.4141	8.88
2.3203	35.3929	8.3				1.40173	35.7596	7.71				1.34587	35.4141	8.88
2.67644	35.3929	8.3				1.61687	35.7596	7.71				1.55245	35.4141	8.88
3.03258	35.3929	5.53				1.83202	35.7596	7.71				1.75902	35.4141	8.88
3.38872	35.3929	2.77				2.04717	35.7596	7.71				1.9656	35.4141	7.77
3.74486	35.3929	3.46				2.26232	35.7596	7.71				2.17218	35.4141	7.77
4.101	35.3929	4.5				2.47747	35.7596	7.71				2.37875	35.4141	7.77
4.45713	35.3929	7.26				2.69262	35.7596	7.71				2.58533	35.4141	8.88
4.81327	35.3929	8.3				2.90777	35.7596	7.71				2.7919	35.4141	7.77
5.16941	35.3929	8.3				3.12292	35.7596	6.75				2.99848	35.4141	4.44
5.52555	35.3929	8.3				3.33806	35.7596	5.14				3.20505	35.4141	8.88
5.88169	35.3929	8.3				3.55321	35.7596	5.14				3.41163	35.4141	6.29
6.23783	35.3929	8.3				3.76836	35.7596	1.29				3.61821	35.4141	8.88
6.59397	35.3929	8.3				3.98351	35.7596	3.86				3.82478	35.4141	8.88
6.95011	35.3929	8.3				4.19866	35.7596	2.57				4.03136	35.4141	7.77
7.30625	35.3929	8.3				4.41381	35.7596	5.14				4.23793	35.4141	8.88
7.66239	35.3929	8.3				4.62896	35.7596	7.71				4.44451	35.4141	7.77
8.01852	35.3929	8.3				4.8441	35.7596	6.75				4.65108	35.4141	8.88
8.37466	35.3929	8.3				5.05925	35.7596	6.75				4.85766	35.4141	8.88
8.7308	35.3929	8.3				5.2744	35.7596	6.75				5.06424	35.4141	8.88
9.08694	35.3929	8.3				5.48955	35.7596	7.71				5.27081	35.4141	8.88
9.44308	35.3929	8.3				5.7047	35.7596	7.71				5.47739	35.4141	8.88
9.79922	35.3929	8.3				5.91985	35.7596	7.71				5.68396	35.4141	8.88
10.1554	35.3929	8.3				6.135	35.7596	7.71				5.89054	35.4141	8.88
10.5115	35.3929	8.3				6.35014	35.7596	7.71				6.09711	35.4141	8.88
10.8676	35.3929	8.3				6.56529	35.7596	7.71				6.30369	35.4141	8.88
-0.172673	35.5495	8.3				-0.104314	35.8432	7.71				-0.100158	35.49	8.88
0.183466	35.5495	8.3				0.110834	35.8432	7.71				0.106418	35.49	8.88
0.539605	35.5495	8.3				0.325983	35.8432	7.71				0.312994	35.49	8.88
0.895744	35.5495	8.3				0.541131	35.8432	7.71				0.519569	35.49	8.88
1.25188	35.5495	8.3				0.75628	35.8432	7.71				0.726145	35.49	8.88
1.60802	35.5495	8.3				0.971429	35.8432	7.71				0.932721	35.49	8.88
1.96416	35.5495	8.3				1.18658	35.8432	7.71				1.1393	35.49	8.88
2.3203	35.5495	8.3				1.40173	35.8432	7.71				1.34587	35.49	8.88
2.67644	35.5495	3.46				1.61687	35.8432	7.71				1.55245	35.49	8.88
3.03258	35.5495	3.46				1.83202	35.8432	7.71				1.75902	35.49	8.88
3.38872	35.5495	2.77				2.04717	35.8432	7.71				1.9656	35.49	8.88
3.74486	35.5495	2.07				2.26232	35.8432	7.71				2.17218	35.49	7.77
4.101	35.5495	5.53				2.47747	35.8432	7.71				2.37875	35.49	8.88
4.45713	35.5495	5.53				2.69262	35.8432	6.75				2.58533	35.49	7.77
4.81327	35.5495	8.3				2.90777	35.8432	7.71				2.7919	35.49	8.88
5.16941	35.5495	8.3				3.12292	35.8432	6.75				2.99848	35.49	7.77
5.52555	35.5495	8.3				3.33806	35.8432	6.75				3.20505	35.49	5.18
5.88169	35.5495	8.3				3.55321	35.8432	0.964				3.41163	35.49	5.18
6.23783	35.5495	8.3				3.76836	35.8432	1.29				3.61821	35.49	8.88
6.59397	35.5495	8.3				3.98351	35.8432	2.25				3.82478	35.49	6.29
6.95011	35.5495	8.3				4.19866	35.8432	1.61				4.03136	35.49	7.77
7.30625	35.5495	8.3				4.41381	35.8432	3.21				4.23793	35.49	7.77
7.66239	35.5495	8.3				4.62896	35.8432	5.14				4.44451	35.49	8.88
8.01852	35.5495	8.3				4.8441	35.8432	3.86				4.65108	35.49	8.88
8.37466	35.5495	8.3				5.05925	35.8432	6.75				4.85766	35.49	8.88
8.7308	35.5495	8.3				5.2744	35.8432	7.71				5.06424	35.49	8.88
9.08694	35.5495	8.3				5.48955	35.8432	6.75				5.27081	35.49	8.88
9.44308	35.5495	8.3				5.7047	35.8432	7.71				5.47739	35.49	8.88
9.79922	35.5495	8.3				5.91985	35.8432	6.75				5.68396	35.49	8.88
10.1554	35.5495	8.3				6.135	35.8432	7.71				5.89054	35.49	8.88
10.5115	35.5495	8.3				6.35014	35.8432	7.71				6.09711	35.49	8.88
10.8676	35.5495	8.3				6.56529	35.8432	7.71				6.30369	35.49	8.88
-0.172673	35.7061	8.3				-0.104314	35.9268	7.71				-0.100158	35.566	8.88
0.183466	35.7061	8.3				0.110834	35.9268	7.71				0.106418	35.566	8.88
0.539605	35.7061	8.3				0.325983	35.9268	7.71				0.312994	35.566	8.88
0.895744	35.7061	8.3				0.541131	35.9268	7.71				0.519569	35.566	8.88
1.25188	35.7061	8.3				0.75628	35.9268	7.71				0.726145	35.566	8.88
1.60802	35.7061	8.3				0.971429	35.9268	7.71				0.932721	35.566	8.88
1.96416	35.7061	8.3				1.18658	35.9268	7.71				1.1393	35.566	8.88
2.3203	35.7061	3.8				1.40173	35.9268	7.71				1.34587	35.566	8.88
2.67644	35.7061	3.46				1.61687	35.9268	7.71				1.55245	35.566	8.88
3.03258	35.7061	3.46				1.83202	35.9268	7.71				1.75902	35.566	8.88
3.38872	35.7061	3.8				2.04717	35.9268	7.71				1.9656	35.566	8.88
3.74486	35.7061	4.5				2.26232	35.9268	7.71				2.17218	35.566	7.77
4.101	35.7061	3.8				2.47747	35.9268	7.71				2.37875	35.566	8.88
4.45713	35.7061	8.3				2.69262	35.9268	6.75				2.58533	35.566	8.88
4.81327	35.7061	8.3				2.90777	35.9268	7.71				2.7919	35.566	7.77
5.16941	35.7061	8.3				3.12292	35.9268	6.75				2.99848	35.566	7.77
5.52555	35.7061	8.3				3.33806	35.9268	2.57				3.20505	35.566	8.88
5.88169	35.7061	8.3				3.55321	35.9268	1.93				3.41163	35.566	4.44
6.23783	35.7061	8.3				3.76836	35.9268	0.964				3.61821	35.566	5.18
6.59397	35.7061	8.3				3.98351	35.9268	2.25				3.82478	35.566	4.44
6.95011	35.7061	8.3				4.19866	35.9268	3.86				4.03136	35.566	8.88
7.30625	35.7061	8.3				4.41381	35.9268	6.75				4.23793	35.566	8.88
7.66239	35.7061	8.3				4.62896	35.9268	5.14				4.44451	35.566	8.88
8.01852	35.7061	8.3				4.8441	35.9268	3.86				4.65108	35.566	7.77
8.37466	35.7061	8.3				5.05925	35.9268	6.75				4.85766	35.566	8.88
8.7308	35.7061	8.3				5.2744	35.9268	7.71				5.06424	35.566	8.88
9.08694	35.7061	8.3				5.48955	35.9268	7.71				5.27081	35.566	8.88
9.44308	35.7061	8.3				5.7047	35.9268	7.71				5.47739	35.566	8.88
9.79922	35.7061	8.3				5.91985	35.9268	7.71				5.68396	35.566	8.88
10.1554	35.7061	8.3				6.135	35.9268	7.71				5.89054	35.566	8.88
10.5115	35.7061	8.3				6.35014	35.9268	6.75				6.09711	35.566	8.88
10.8676	35.7061	8.3				6.56529	35.9268	7.71				6.30369	35.566	8.88
-0.172673	35.8627	8.3				-0.104314	36.0104	7.71				-0.100158	35.6419	8.88
0.183466	35.8627	8.3				0.110834	36.0104	7.71				0.106418	35.6419	8.88
0.539605	35.8627	8.3				0.325983	36.0104	7.71				0.312994	35.6419	8.88
0.895744	35.8627	8.3				0.541131	36.0104	7.71				0.519569	35.6419	8.88
1.25188	35.8627	8.3				0.75628	36.0104	7.71				0.726145	35.6419	8.88
1.60802	35.8627	8.3				0.971429	36.0104	7.71				0.932721	35.6419	8.88
1.96416	35.8627	8.3				1.18658	36.0104	7.71				1.1393	35.6419	8.88
2.3203	35.8627	4.5				1.40173	36.0104	7.71				1.34587	35.6419	8.88
2.67644	35.8627	1.73				1.61687	36.0104	7.71				1.55245	35.6419	8.88
3.03258	35.8627	5.53				1.83202	36.0104	7.71				1.75902	35.6419	8.88
3.38872	35.8627	4.5				2.04717	36.0104	7.71				1.9656	35.6419	8.88
3.74486	35.8627	5.53				2.26232	36.0104	7.71				2.17218	35.6419	7.77
4.101	35.8627	8.3				2.47747	36.0104	7.71				2.37875	35.6419	8.88
4.45713	35.8627	7.26				2.69262	36.0104	5.14				2.58533	35.6419	7.77
4.81327	35.8627	8.3				2.90777	36.0104	7.71				2.7919	35.6419	7.77
5.16941	35.8627	8.3				3.12292	36.0104	6.75				2.99848	35.6419	7.77
5.52555	35.8627	8.3				3.33806	36.0104	2.25				3.20505	35.6419	4.44
5.88169	35.8627	8.3				3.55321	36.0104	0.643				3.41163	35.6419	7.77
6.23783	35.8627	8.3				3.76836	36.0104	1.29				3.61821	35.6419	3.33
6.59397	35.8627	8.3				3.98351	36.0104	2.57				3.82478	35.6419	5.18
6.95011	35.8627	8.3				4.19866	36.0104	3.21				4.03136	35.6419	5.18
7.30625	35.8627	8.3				4.41381	36.0104	7.71				4.23793	35.6419	7.77
7.66239	35.8627	8.3				4.62896	36.0104	3.86				4.44451	35.6419	7.77
8.01852	35.8627	8.3				4.8441	36.0104	6.75				4.65108	35.6419	7.77
8.37466	35.8627	8.3				5.05925	36.0104	5.14				4.85766	35.6419	8.88
8.7308	35.8627	8.3				5.2744	36.0104	7.71				5.06424	35.6419	8.88
9.08694	35.8627	8.3				5.48955	36.0104	5.14				5.27081	35.6419	8.88
9.44308	35.8627	8.3				5.7047	36.0104	6.75				5.47739	35.6419	8.88
9.79922	35.8627	8.3				5.91985	36.0104	7.71				5.68396	35.6419	8.88
10.1554	35.8627	8.3				6.135	36.0104	7.71				5.89054	35.6419	8.88
10.5115	35.8627	8.3				6.35014	36.0104	6.75				6.09711	35.6419	8.88
10.8676	35.8627	8.3				6.56529	36.0104	7.71				6.30369	35.6419	8.88
-0.172673	36.0192	8.3				-0.104314	36.0941	7.71				-0.100158	35.7179	7.77
0.183466	36.0192	8.3				0.110834	36.0941	7.71				0.106418	35.7179	8.88
0.539605	36.0192	8.3				0.325983	36.0941	7.71				0.312994	35.7179	8.88
0.895744	36.0192	8.3				0.541131	36.0941	7.71				0.519569	35.7179	8.88
1.25188	36.0192	8.3				0.75628	36.0941	7.71				0.726145	35.7179	8.88
1.60802	36.0192	8.3				0.971429	36.0941	7.71				0.932721	35.7179	8.88
1.96416	36.0192	8.3				1.18658	36.0941	7.71				1.1393	35.7179	8.88
2.3203	36.0192	2.07				1.40173	36.0941	7.71				1.34587	35.7179	8.88
2.67644	36.0192	1.04				1.61687	36.0941	7.71				1.55245	35.7179	8.88
3.03258	36.0192	3.8				1.83202	36.0941	7.71				1.75902	35.7179	8.88
3.38872	36.0192	7.26				2.04717	36.0941	7.71				1.9656	35.7179	8.88
3.74486	36.0192	4.5				2.26232	36.0941	7.71				2.17218	35.7179	8.88
4.101	36.0192	5.53				2.47747	36.0941	6.75				2.37875	35.7179	7.77
4.45713	36.0192	8.3				2.69262	36.0941	6.75				2.58533	35.7179	7.77
4.81327	36.0192	8.3				2.90777	36.0941	6.75				2.7919	35.7179	7.77
5.16941	36.0192	8.3				3.12292	36.0941	2.57				2.99848	35.7179	7.77
5.52555	36.0192	8.3				3.33806	36.0941	0.643				3.20505	35.7179	3.33
5.88169	36.0192	8.3				3.55321	36.0941	0.643				3.41163	35.7179	4.44
6.23783	36.0192	8.3				3.76836	36.0941	1.29				3.61821	35.7179	2.59
6.59397	36.0192	8.3				3.98351	36.0941	2.25				3.82478	35.7179	4.44
6.95011	36.0192	8.3				4.19866	36.0941	1.93				4.03136	35.7179	4.44
7.30625	36.0192	8.3				4.41381	36.0941	3.21				4.23793	35.7179	6.29
7.66239	36.0192	8.3				4.62896	36.0941	6.75				4.44451	35.7179	8.88
8.01852	36.0192	8.3				4.8441	36.0941	6.75				4.65108	35.7179	8.88
8.37466	36.0192	8.3				5.05925	36.0941	5.14				4.85766	35.7179	8.88
8.7308	36.0192	8.3				5.2744	36.0941	7.71				5.06424	35.7179	8.88
9.08694	36.0192	8.3				5.48955	36.0941	7.71				5.27081	35.7179	8.88
9.44308	36.0192	8.3				5.7047	36.0941	7.71				5.47739	35.7179	8.88
9.79922	36.0192	8.3				5.91985	36.0941	7.71				5.68396	35.7179	8.88
10.1554	36.0192	8.3				6.135	36.0941	7.71				5.89054	35.7179	8.88
10.5115	36.0192	8.3				6.35014	36.0941	7.71				6.09711	35.7179	8.88
10.8676	36.0192	8.3				6.56529	36.0941	7.71				6.30369	35.7179	8.88
-0.172673	36.1758	8.3				-0.104314	36.1777	7.71				-0.100158	35.7938	8.88
0.183466	36.1758	8.3				0.110834	36.1777	7.71				0.106418	35.7938	8.88
0.539605	36.1758	8.3				0.325983	36.1777	7.71				0.312994	35.7938	8.88
0.895744	36.1758	8.3				0.541131	36.1777	7.71				0.519569	35.7938	8.88
1.25188	36.1758	8.3				0.75628	36.1777	7.71				0.726145	35.7938	8.88
1.60802	36.1758	8.3				0.971429	36.1777	7.71				0.932721	35.7938	8.88
1.96416	36.1758	5.53				1.18658	36.1777	7.71				1.1393	35.7938	8.88
2.3203	36.1758	7.26				1.40173	36.1777	7.71				1.34587	35.7938	7.77
2.67644	36.1758	4.5				1.61687	36.1777	7.71				1.55245	35.7938	8.88
3.03258	36.1758	7.26				1.83202	36.1777	7.71				1.75902	35.7938	8.88
3.38872	36.1758	5.53				2.04717	36.1777	7.71				1.9656	35.7938	8.88
3.74486	36.1758	5.53				2.26232	36.1777	7.71				2.17218	35.7938	6.29
4.101	36.1758	3.46				2.47747	36.1777	7.71				2.37875	35.7938	8.88
4.45713	36.1758	8.3				2.69262	36.1777	5.14				2.58533	35.7938	7.77
4.81327	36.1758	8.3				2.90777	36.1777	3.86				2.7919	35.7938	6.29
5.16941	36.1758	8.3				3.12292	36.1777	5.14				2.99848	35.7938	4.44
5.52555	36.1758	8.3				3.33806	36.1777	2.25				3.20505	35.7938	4.07
5.88169	36.1758	8.3				3.55321	36.1777	0.643				3.41163	35.7938	6.29
6.23783	36.1758	8.3				3.76836	36.1777	0.964				3.61821	35.7938	4.07
6.59397	36.1758	8.3				3.98351	36.1777	2.25				3.82478	35.7938	4.07
6.95011	36.1758	8.3				4.19866	36.1777	2.57				4.03136	35.7938	5.18
7.30625	36.1758	8.3				4.41381	36.1777	1.29				4.23793	35.7938	6.29
7.66239	36.1758	8.3				4.62896	36.1777	3.86				4.44451	35.7938	7.77
8.01852	36.1758	8.3				4.8441	36.1777	5.14				4.65108	35.7938	8.88
8.37466	36.1758	8.3				5.05925	36.1777	6.75				4.85766	35.7938	7.77
8.7308	36.1758	8.3				5.2744	36.1777	7.71				5.06424	35.7938	8.88
9.08694	36.1758	8.3				5.48955	36.1777	6.75				5.27081	35.7938	8.88
9.44308	36.1758	8.3				5.7047	36.1777	6.75				5.47739	35.7938	8.88
9.79922	36.1758	8.3				5.91985	36.1777	7.71				5.68396	35.7938	8.88
10.1554	36.1758	8.3				6.135	36.1777	7.71				5.89054	35.7938	8.88
10.5115	36.1758	8.3				6.35014	36.1777	7.71				6.09711	35.7938	8.88
10.8676	36.1758	8.3				6.56529	36.1777	7.71				6.30369	35.7938	8.88
-0.172673	34.7666	8.3				-0.104314	35.4252	7.71				-0.100158	35.1103	8.88
0.183466	34.7666	8.3				0.110834	35.4252	7.71				0.106418	35.1103	8.88
0.539605	34.7666	8.3				0.325983	35.4252	7.71				0.312994	35.1103	8.88
0.895744	34.7666	8.3				0.541131	35.4252	7.71				0.519569	35.1103	8.88
1.25188	34.7666	8.3				0.75628	35.4252	7.71				0.726145	35.1103	8.88
1.60802	34.7666	8.3				0.971429	35.4252	7.71				0.932721	35.1103	8.88
1.96416	34.7666	8.3				1.18658	35.4252	7.71				1.1393	35.1103	8.88
2.3203	34.7666	8.3				1.40173	35.4252	7.71				1.34587	35.1103	8.88
2.67644	34.7666	8.3				1.61687	35.4252	7.71				1.55245	35.1103	8.88
3.03258	34.7666	8.3				1.83202	35.4252	7.71				1.75902	35.1103	8.88
3.38872	34.7666	8.3				2.04717	35.4252	7.71				1.9656	35.1103	8.88
3.74486	34.7666	8.3				2.26232	35.4252	7.71				2.17218	35.1103	8.88
4.101	34.7666	8.3				2.47747	35.4252	7.71				2.37875	35.1103	8.88
4.45713	34.7666	8.3				2.69262	35.4252	7.71				2.58533	35.1103	7.77
4.81327	34.7666	5.53				2.90777	35.4252	7.71				2.7919	35.1103	8.88
5.16941	34.7666	7.26				3.12292	35.4252	7.71				2.99848	35.1103	8.88
5.52555	34.7666	8.3				3.33806	35.4252	7.71				3.20505	35.1103	8.88
5.88169	34.7666	8.3				3.55321	35.4252	7.71				3.41163	35.1103	8.88
6.23783	34.7666	8.3				3.76836	35.4252	7.71				3.61821	35.1103	8.88
6.59397	34.7666	8.3				3.98351	35.4252	6.75				3.82478	35.1103	8.88
6.95011	34.7666	8.3				4.19866	35.4252	7.71				4.03136	35.1103	8.88
7.30625	34.7666	8.3				4.41381	35.4252	7.71				4.23793	35.1103	7.77
7.66239	34.7666	8.3				4.62896	35.4252	6.75				4.44451	35.1103	8.88
8.01852	34.7666	8.3				4.8441	35.4252	6.75				4.65108	35.1103	8.88
8.37466	34.7666	8.3				5.05925	35.4252	7.71				4.85766	35.1103	8.88
8.7308	34.7666	8.3				5.2744	35.4252	7.71				5.06424	35.1103	8.88
9.08694	34.7666	8.3				5.48955	35.4252	7.71				5.27081	35.1103	8.88
9.44308	34.7666	8.3				5.7047	35.4252	7.71				5.47739	35.1103	8.88
9.79922	34.7666	8.3				5.91985	35.4252	7.71				5.68396	35.1103	8.88
10.1554	34.7666	8.3				6.135	35.4252	7.71				5.89054	35.1103	8.88
10.5115	34.7666	8.3				6.35014	35.4252	7.71				6.09711	35.1103	8.88
10.8676	34.7666	8.3				6.56529	35.4252	7.71				6.30369	35.1103	8.88
-0.172673	34.9232	8.3				-0.104314	35.5088	7.71				-0.100158	35.1863	8.88
0.183466	34.9232	8.3				0.110834	35.5088	7.71				0.106418	35.1863	8.88
0.539605	34.9232	8.3				0.325983	35.5088	7.71				0.312994	35.1863	8.88
0.895744	34.9232	8.3				0.541131	35.5088	7.71				0.519569	35.1863	8.88
1.25188	34.9232	8.3				0.75628	35.5088	7.71				0.726145	35.1863	8.88
1.60802	34.9232	8.3				0.971429	35.5088	7.71				0.932721	35.1863	8.88
1.96416	34.9232	8.3				1.18658	35.5088	7.71				1.1393	35.1863	8.88
2.3203	34.9232	8.3				1.40173	35.5088	7.71				1.34587	35.1863	8.88
2.67644	34.9232	8.3				1.61687	35.5088	7.71				1.55245	35.1863	8.88
3.03258	34.9232	8.3				1.83202	35.5088	7.71				1.75902	35.1863	8.88
3.38872	34.9232	8.3				2.04717	35.5088	7.71				1.9656	35.1863	8.88
3.74486	34.9232	8.3				2.26232	35.5088	7.71				2.17218	35.1863	8.88
4.101	34.9232	5.53				2.47747	35.5088	7.71				2.37875	35.1863	8.88
4.45713	34.9232	5.53				2.69262	35.5088	7.71				2.58533	35.1863	8.88
4.81327	34.9232	8.3				2.90777	35.5088	7.71				2.7919	35.1863	8.88
5.16941	34.9232	7.26				3.12292	35.5088	7.71				2.99848	35.1863	8.88
5.52555	34.9232	8.3				3.33806	35.5088	7.71				3.20505	35.1863	8.88
5.88169	34.9232	8.3				3.55321	35.5088	7.71				3.41163	35.1863	8.88
6.23783	34.9232	8.3				3.76836	35.5088	7.71				3.61821	35.1863	8.88
6.59397	34.9232	8.3				3.98351	35.5088	7.71				3.82478	35.1863	7.77
6.95011	34.9232	8.3				4.19866	35.5088	6.75				4.03136	35.1863	8.88
7.30625	34.9232	8.3				4.41381	35.5088	7.71				4.23793	35.1863	7.77
7.66239	34.9232	8.3				4.62896	35.5088	7.71				4.44451	35.1863	8.88
8.01852	34.9232	8.3				4.8441	35.5088	6.75				4.65108	35.1863	8.88
8.37466	34.9232	8.3				5.05925	35.5088	5.14				4.85766	35.1863	8.88
8.7308	34.9232	8.3				5.2744	35.5088	7.71				5.06424	35.1863	8.88
9.08694	34.9232	8.3				5.48955	35.5088	7.71				5.27081	35.1863	8.88
9.44308	34.9232	8.3				5.7047	35.5088	7.71				5.47739	35.1863	8.88
9.79922	34.9232	8.3				5.91985	35.5088	7.71				5.68396	35.1863	8.88
10.1554	34.9232	8.3				6.135	35.5088	7.71				5.89054	35.1863	8.88
10.5115	34.9232	8.3				6.35014	35.5088	7.71				6.09711	35.1863	8.88
10.8676	34.9232	8.3				6.56529	35.5088	7.71				6.30369	35.1863	8.88
-0.172673	35.0797	8.3				-0.104314	35.5924	7.71				-0.100158	35.2622	8.88
0.183466	35.0797	8.3				0.110834	35.5924	7.71				0.106418	35.2622	8.88
0.539605	35.0797	8.3				0.325983	35.5924	7.71				0.312994	35.2622	8.88
0.895744	35.0797	8.3				0.541131	35.5924	7.71				0.519569	35.2622	8.88
1.25188	35.0797	8.3				0.75628	35.5924	7.71				0.726145	35.2622	8.88
1.60802	35.0797	8.3				0.971429	35.5924	7.71				0.932721	35.2622	8.88
1.96416	35.0797	8.3				1.18658	35.5924	7.71				1.1393	35.2622	8.88
2.3203	35.0797	8.3				1.40173	35.5924	7.71				1.34587	35.2622	8.88
2.67644	35.0797	8.3				1.61687	35.5924	7.71				1.55245	35.2622	8.88
3.03258	35.0797	8.3				1.83202	35.5924	7.71				1.75902	35.2622	8.88
3.38872	35.0797	8.3				2.04717	35.5924	7.71				1.9656	35.2622	8.88
3.74486	35.0797	7.26				2.26232	35.5924	7.71				2.17218	35.2622	8.88
4.101	35.0797	4.5				2.47747	35.5924	7.71				2.37875	35.2622	8.88
4.45713	35.0797	4.5				2.69262	35.5924	7.71				2.58533	35.2622	8.88
4.81327	35.0797	7.26				2.90777	35.5924	7.71				2.7919	35.2622	8.88
5.16941	35.0797	7.26				3.12292	35.5924	7.71				2.99848	35.2622	8.88
5.52555	35.0797	8.3				3.33806	35.5924	7.71				3.20505	35.2622	7.77
5.88169	35.0797	8.3				3.55321	35.5924	7.71				3.41163	35.2622	8.88
6.23783	35.0797	8.3				3.76836	35.5924	6.75				3.61821	35.2622	6.29
6.59397	35.0797	8.3				3.98351	35.5924	3.86				3.82478	35.2622	8.88
6.95011	35.0797	8.3				4.19866	35.5924	7.71				4.03136	35.2622	8.88
7.30625	35.0797	8.3				4.41381	35.5924	7.71				4.23793	35.2622	8.88
7.66239	35.0797	8.3				4.62896	35.5924	6.75				4.44451	35.2622	8.88
8.01852	35.0797	8.3				4.8441	35.5924	6.75				4.65108	35.2622	8.88
8.37466	35.0797	8.3				5.05925	35.5924	5.14				4.85766	35.2622	8.88
8.7308	35.0797	8.3				5.2744	35.5924	7.71				5.06424	35.2622	8.88
9.08694	35.0797	8.3				5.48955	35.5924	6.75				5.27081	35.2622	8.88
9.44308	35.0797	8.3				5.7047	35.5924	7.71				5.47739	35.2622	8.88
9.79922	35.0797	8.3				5.91985	35.5924	7.71				5.68396	35.2622	8.88
10.1554	35.0797	8.3				6.135	35.5924	7.71				5.89054	35.2622	8.88
10.5115	35.0797	8.3				6.35014	35.5924	7.71				6.09711	35.2622	8.88
10.8676	35.0797	8.3				6.56529	35.5924	7.71				6.30369	35.2622	8.88
-0.172673	35.2363	8.3				-0.104314	35.676	7.71				-0.100158	35.3381	8.88
0.183466	35.2363	8.3				0.110834	35.676	7.71				0.106418	35.3381	8.88
0.539605	35.2363	8.3				0.325983	35.676	7.71				0.312994	35.3381	8.88
0.895744	35.2363	8.3				0.541131	35.676	7.71				0.519569	35.3381	8.88
1.25188	35.2363	8.3				0.75628	35.676	7.71				0.726145	35.3381	8.88
1.60802	35.2363	8.3				0.971429	35.676	7.71				0.932721	35.3381	8.88
1.96416	35.2363	8.3				1.18658	35.676	7.71				1.1393	35.3381	8.88
2.3203	35.2363	8.3				1.40173	35.676	7.71				1.34587	35.3381	8.88
2.67644	35.2363	8.3				1.61687	35.676	7.71				1.55245	35.3381	8.88
3.03258	35.2363	8.3				1.83202	35.676	7.71				1.75902	35.3381	7.77
3.38872	35.2363	7.26				2.04717	35.676	7.71				1.9656	35.3381	8.88
3.74486	35.2363	5.53				2.26232	35.676	7.71				2.17218	35.3381	7.77
4.101	35.2363	4.5				2.47747	35.676	7.71				2.37875	35.3381	8.88
4.45713	35.2363	8.3				2.69262	35.676	7.71				2.58533	35.3381	8.88
4.81327	35.2363	7.26				2.90777	35.676	7.71				2.7919	35.3381	8.88
5.16941	35.2363	8.3				3.12292	35.676	7.71				2.99848	35.3381	7.77
5.52555	35.2363	8.3				3.33806	35.676	7.71				3.20505	35.3381	6.29
5.88169	35.2363	8.3				3.55321	35.676	5.14				3.41163	35.3381	8.88
6.23783	35.2363	8.3				3.76836	35.676	5.14				3.61821	35.3381	8.88
6.59397	35.2363	8.3				3.98351	35.676	5.14				3.82478	35.3381	8.88
6.95011	35.2363	8.3				4.19866	35.676	1.93				4.03136	35.3381	7.77
7.30625	35.2363	8.3				4.41381	35.676	6.75				4.23793	35.3381	8.88
7.66239	35.2363	8.3				4.62896	35.676	5.14				4.44451	35.3381	8.88
8.01852	35.2363	8.3				4.8441	35.676	6.75				4.65108	35.3381	8.88
8.37466	35.2363	8.3				5.05925	35.676	7.71				4.85766	35.3381	8.88
8.7308	35.2363	8.3				5.2744	35.676	7.71				5.06424	35.3381	8.88
9.08694	35.2363	8.3				5.48955	35.676	7.71				5.27081	35.3381	8.88
9.44308	35.2363	8.3				5.7047	35.676	7.71				5.47739	35.3381	8.88
9.79922	35.2363	8.3				5.91985	35.676	7.71				5.68396	35.3381	8.88
10.1554	35.2363	8.3				6.135	35.676	7.71				5.89054	35.3381	8.88
10.5115	35.2363	8.3				6.35014	35.676	7.71				6.09711	35.3381	8.88
10.8676	35.2363	8.3				6.56529	35.676	7.71				6.30369	35.3381	8.88
-0.172673	35.3929	8.3				-0.104314	35.7596	7.71				-0.100158	35.4141	8.88
0.183466	35.3929	8.3				0.110834	35.7596	7.71				0.106418	35.4141	8.88
0.539605	35.3929	8.3				0.325983	35.7596	7.71				0.312994	35.4141	8.88
0.895744	35.3929	8.3				0.541131	35.7596	7.71				0.519569	35.4141	8.88
1.25188	35.3929	8.3				0.75628	35.7596	7.71				0.726145	35.4141	8.88
1.60802	35.3929	8.3				0.971429	35.7596	7.71				0.932721	35.4141	8.88
1.96416	35.3929	8.3				1.18658	35.7596	7.71				1.1393	35.4141	8.88
2.3203	35.3929	8.3				1.40173	35.7596	7.71				1.34587	35.4141	8.88
2.67644	35.3929	8.3				1.61687	35.7596	7.71				1.55245	35.4141	8.88
3.03258	35.3929	5.53				1.83202	35.7596	7.71				1.75902	35.4141	8.88
3.38872	35.3929	2.77				2.04717	35.7596	7.71				1.9656	35.4141	7.77
3.74486	35.3929	3.46				2.26232	35.7596	7.71				2.17218	35.4141	7.77
4.101	35.3929	4.5				2.47747	35.7596	7.71				2.37875	35.4141	7.77
4.45713	35.3929	7.26				2.69262	35.7596	7.71				2.58533	35.4141	8.88
4.81327	35.3929	8.3				2.90777	35.7596	7.71				2.7919	35.4141	7.77
5.16941	35.3929	8.3				3.12292	35.7596	6.75				2.99848	35.4141	4.44
5.52555	35.3929	8.3				3.33806	35.7596	5.14				3.20505	35.4141	8.88
5.88169	35.3929	8.3				3.55321	35.7596	5.14				3.41163	35.4141	6.29
6.23783	35.3929	8.3				3.76836	35.7596	1.29				3.61821	35.4141	8.88
6.59397	35.3929	8.3				3.98351	35.7596	3.86				3.82478	35.4141	8.88
6.95011	35.3929	8.3				4.19866	35.7596	2.57				4.03136	35.4141	7.77
7.30625	35.3929	8.3				4.41381	35.7596	5.14				4.23793	35.4141	8.88
7.66239	35.3929	8.3				4.62896	35.7596	7.71				4.44451	35.4141	7.77
8.01852	35.3929	8.3				4.8441	35.7596	6.75				4.65108	35.4141	8.88
8.37466	35.3929	8.3				5.05925	35.7596	6.75				4.85766	35.4141	8.88
8.7308	35.3929	8.3				5.2744	35.7596	6.75				5.06424	35.4141	8.88
9.08694	35.3929	8.3				5.48955	35.7596	7.71				5.27081	35.4141	8.88
9.44308	35.3929	8.3				5.7047	35.7596	7.71				5.47739	35.4141	8.88
9.79922	35.3929	8.3				5.91985	35.7596	7.71				5.68396	35.4141	8.88
10.1554	35.3929	8.3				6.135	35.7596	7.71				5.89054	35.4141	8.88
10.5115	35.3929	8.3				6.35014	35.7596	7.71				6.09711	35.4141	8.88
10.8676	35.3929	8.3				6.56529	35.7596	7.71				6.30369	35.4141	8.88
-0.172673	35.5495	8.3				-0.104314	35.8432	7.71				-0.100158	35.49	8.88
0.183466	35.5495	8.3				0.110834	35.8432	7.71				0.106418	35.49	8.88
0.539605	35.5495	8.3				0.325983	35.8432	7.71				0.312994	35.49	8.88
0.895744	35.5495	8.3				0.541131	35.8432	7.71				0.519569	35.49	8.88
1.25188	35.5495	8.3				0.75628	35.8432	7.71				0.726145	35.49	8.88
1.60802	35.5495	8.3				0.971429	35.8432	7.71				0.932721	35.49	8.88
1.96416	35.5495	8.3				1.18658	35.8432	7.71				1.1393	35.49	8.88
2.3203	35.5495	8.3				1.40173	35.8432	7.71				1.34587	35.49	8.88
2.67644	35.5495	3.46				1.61687	35.8432	7.71				1.55245	35.49	8.88
3.03258	35.5495	3.46				1.83202	35.8432	7.71				1.75902	35.49	8.88
3.38872	35.5495	2.77				2.04717	35.8432	7.71				1.9656	35.49	8.88
3.74486	35.5495	2.07				2.26232	35.8432	7.71				2.17218	35.49	7.77
4.101	35.5495	5.53				2.47747	35.8432	7.71				2.37875	35.49	8.88
4.45713	35.5495	5.53				2.69262	35.8432	6.75				2.58533	35.49	7.77
4.81327	35.5495	8.3				2.90777	35.8432	7.71				2.7919	35.49	8.88
5.16941	35.5495	8.3				3.12292	35.8432	6.75				2.99848	35.49	7.77
5.52555	35.5495	8.3				3.33806	35.8432	6.75				3.20505	35.49	5.18
5.88169	35.5495	8.3				3.55321	35.8432	0.964				3.41163	35.49	5.18
6.23783	35.5495	8.3				3.76836	35.8432	1.29				3.61821	35.49	8.88
6.59397	35.5495	8.3				3.98351	35.8432	2.25				3.82478	35.49	6.29
6.95011	35.5495	8.3				4.19866	35.8432	1.61				4.03136	35.49	7.77
7.30625	35.5495	8.3				4.41381	35.8432	3.21				4.23793	35.49	7.77
7.66239	35.5495	8.3				4.62896	35.8432	5.14				4.44451	35.49	8.88
8.01852	35.5495	8.3				4.8441	35.8432	3.86				4.65108	35.49	8.88
8.37466	35.5495	8.3				5.05925	35.8432	6.75				4.85766	35.49	8.88
8.7308	35.5495	8.3				5.2744	35.8432	7.71				5.06424	35.49	8.88
9.08694	35.5495	8.3				5.48955	35.8432	6.75				5.27081	35.49	8.88
9.44308	35.5495	8.3				5.7047	35.8432	7.71				5.47739	35.49	8.88
9.79922	35.5495	8.3				5.91985	35.8432	6.75				5.68396	35.49	8.88
10.1554	35.5495	8.3				6.135	35.8432	7.71				5.89054	35.49	8.88
10.5115	35.5495	8.3				6.35014	35.8432	7.71				6.09711	35.49	8.88
10.8676	35.5495	8.3				6.56529	35.8432	7.71				6.30369	35.49	8.88
-0.172673	35.7061	8.3				-0.104314	35.9268	7.71				-0.100158	35.566	8.88
0.183466	35.7061	8.3				0.110834	35.9268	7.71				0.106418	35.566	8.88
0.539605	35.7061	8.3				0.325983	35.9268	7.71				0.312994	35.566	8.88
0.895744	35.7061	8.3				0.541131	35.9268	7.71				0.519569	35.566	8.88
1.25188	35.7061	8.3				0.75628	35.9268	7.71				0.726145	35.566	8.88
1.60802	35.7061	8.3				0.971429	35.9268	7.71				0.932721	35.566	8.88
1.96416	35.7061	8.3				1.18658	35.9268	7.71				1.1393	35.566	8.88
2.3203	35.7061	3.8				1.40173	35.9268	7.71				1.34587	35.566	8.88
2.67644	35.7061	3.46				1.61687	35.9268	7.71				1.55245	35.566	8.88
3.03258	35.7061	3.46				1.83202	35.9268	7.71				1.75902	35.566	8.88
3.38872	35.7061	3.8				2.04717	35.9268	7.71				1.9656	35.566	8.88
3.74486	35.7061	4.5				2.26232	35.9268	7.71				2.17218	35.566	7.77
4.101	35.7061	3.8				2.47747	35.9268	7.71				2.37875	35.566	8.88
4.45713	35.7061	8.3				2.69262	35.9268	6.75				2.58533	35.566	8.88
4.81327	35.7061	8.3				2.90777	35.9268	7.71				2.7919	35.566	7.77
5.16941	35.7061	8.3				3.12292	35.9268	6.75				2.99848	35.566	7.77
5.52555	35.7061	8.3				3.33806	35.9268	2.57				3.20505	35.566	8.88
5.88169	35.7061	8.3				3.55321	35.9268	1.93				3.41163	35.566	4.44
6.23783	35.7061	8.3				3.76836	35.9268	0.964				3.61821	35.566	5.18
6.59397	35.7061	8.3				3.98351	35.9268	2.25				3.82478	35.566	4.44
6.95011	35.7061	8.3				4.19866	35.9268	3.86				4.03136	35.566	8.88
7.30625	35.7061	8.3				4.41381	35.9268	6.75				4.23793	35.566	8.88
7.66239	35.7061	8.3				4.62896	35.9268	5.14				4.44451	35.566	8.88
8.01852	35.7061	8.3				4.8441	35.9268	3.86				4.65108	35.566	7.77
8.37466	35.7061	8.3				5.05925	35.9268	6.75				4.85766	35.566	8.88
8.7308	35.7061	8.3				5.2744	35.9268	7.71				5.06424	35.566	8.88
9.08694	35.7061	8.3				5.48955	35.9268	7.71				5.27081	35.566	8.88
9.44308	35.7061	8.3				5.7047	35.9268	7.71				5.47739	35.566	8.88
9.79922	35.7061	8.3				5.91985	35.9268	7.71				5.68396	35.566	8.88
10.1554	35.7061	8.3				6.135	35.9268	7.71				5.89054	35.566	8.88
10.5115	35.7061	8.3				6.35014	35.9268	6.75				6.09711	35.566	8.88
10.8676	35.7061	8.3				6.56529	35.9268	7.71				6.30369	35.566	8.88
-0.172673	35.8627	8.3				-0.104314	36.0104	7.71				-0.100158	35.6419	8.88
0.183466	35.8627	8.3				0.110834	36.0104	7.71				0.106418	35.6419	8.88
0.539605	35.8627	8.3				0.325983	36.0104	7.71				0.312994	35.6419	8.88
0.895744	35.8627	8.3				0.541131	36.0104	7.71				0.519569	35.6419	8.88
1.25188	35.8627	8.3				0.75628	36.0104	7.71				0.726145	35.6419	8.88
1.60802	35.8627	8.3				0.971429	36.0104	7.71				0.932721	35.6419	8.88
1.96416	35.8627	8.3				1.18658	36.0104	7.71				1.1393	35.6419	8.88
2.3203	35.8627	4.5				1.40173	36.0104	7.71				1.34587	35.6419	8.88
2.67644	35.8627	1.73				1.61687	36.0104	7.71				1.55245	35.6419	8.88
3.03258	35.8627	5.53				1.83202	36.0104	7.71				1.75902	35.6419	8.88
3.38872	35.8627	4.5				2.04717	36.0104	7.71				1.9656	35.6419	8.88
3.74486	35.8627	5.53				2.26232	36.0104	7.71				2.17218	35.6419	7.77
4.101	35.8627	8.3				2.47747	36.0104	7.71				2.37875	35.6419	8.88
4.45713	35.8627	7.26				2.69262	36.0104	5.14				2.58533	35.6419	7.77
[truncated: 14,898 more rows]

## Sheet: Figure 5a
Dynamics (1-710)	Dynamics (1-710)
	RMSD (Å)
Time (ns)	APO	OM	MAV
0	1.67923e-05	1.6379	0.550986
0.1	0.000506763	1.6379	0.550986
0.2	1.05466	1.74888	1.14226
0.3	1.13506	1.9056	1.2177
0.4	1.14907	1.92094	1.54062
0.5	1.47957	1.84504	1.72312
0.6	1.41551	1.8732	1.59335
0.7	1.23822	2.03759	1.55114
0.8	1.49508	1.91941	1.48492
0.9	1.46555	1.97691	1.40724
1	1.55138	2.08738	1.61328
1.1	1.58171	2.16423	1.86434
1.2	1.47579	2.16092	1.69707
1.3	1.72062	2.15248	1.70405
1.4	1.69418	2.1874	1.84597
1.5	2.02428	2.14149	1.89549
1.6	1.89707	2.20765	1.74709
1.7	1.94241	2.3144	1.69156
1.8	1.7204	2.26448	1.49742
1.9	1.73457	2.27836	1.72277
2	1.84914	2.03173	1.7685
2.1	1.79218	2.25375	1.76706
2.2	1.91297	2.50688	1.73519
2.3	1.91648	2.40853	1.8475
2.4	1.76315	2.29277	1.83669
2.5	1.72703	2.48133	1.81133
2.6	1.95086	2.44141	1.7183
2.7	1.8618	2.40363	1.81753
2.8	1.80762	2.55114	1.83017
2.9	1.82101	2.44769	1.70817
3	1.84347	2.34166	1.69339
3.1	1.87695	2.42524	1.81895
3.2	1.86809	2.42542	1.86629
3.3	1.92631	2.3951	1.77869
3.4	1.86392	2.26288	1.69641
3.5	1.7983	2.19411	1.93411
3.6	1.8389	2.41636	1.88163
3.7	1.95998	2.18344	1.91484
3.8	2.24396	2.31224	1.984
3.9	2.26884	2.50474	1.89806
4	2.24635	2.43445	1.8494
4.1	2.39141	2.47701	1.87941
4.2	2.36141	2.51643	2.10544
4.3	2.2584	2.46571	1.85946
4.4	2.50359	2.41286	2.07787
4.5	2.54653	2.32642	2.07364
4.6	2.53336	2.30376	2.0127
4.7	2.44091	2.46502	1.89398
4.8	2.35375	2.2619	1.97668
4.9	2.25048	2.48554	2.00305
5	2.33574	2.60246	1.89815
5.1	2.23256	2.49146	2.00405
5.2	2.12147	2.45803	1.82446
5.3	2.28606	2.57353	2.06302
5.4	1.97176	2.48433	1.94295
5.5	2.29344	2.48372	2.00937
5.6	2.21763	2.6599	1.90895
5.7	2.22237	2.39645	1.95056
5.8	2.40003	2.45643	1.97996
5.9	2.54277	2.37769	2.01398
6	2.2838	2.40445	1.92061
6.1	2.52052	2.3807	2.04069
6.2	2.39656	2.30168	1.9332
6.3	2.52563	2.25855	1.93795
6.4	2.28111	2.2088	2.16697
6.5	2.37457	2.47601	2.08122
6.6	2.26199	2.51315	2.10079
6.7	2.54937	2.46863	1.9329
6.8	2.23852	2.44411	1.87215
6.9	2.3245	2.41632	1.82718
7	2.35687	2.3774	1.82049
7.1	2.45127	2.5317	1.8602
7.2	2.2964	2.56144	1.86575
7.3	2.07828	2.54112	1.92558
7.4	1.87733	2.66541	1.80032
7.5	2.21219	2.48055	2.00015
7.6	2.20612	2.57533	1.89819
7.7	2.23834	2.66721	1.9866
7.8	2.02824	2.6097	1.86658
7.9	2.18901	2.57644	1.92067
8	2.1605	2.91676	1.88
8.1	1.93586	2.99523	2.1564
8.2	2.28593	2.4955	1.8553
8.3	2.2134	2.65231	2.15625
8.4	2.29266	2.60128	1.99225
8.5	2.35349	2.78328	2.05985
8.6	2.28158	2.84645	2.05665
8.7	2.07898	2.84173	2.21777
8.8	2.16095	2.66375	2.26272
8.9	2.15229	2.84866	2.37072
9	2.23444	2.68556	2.3546
9.1	2.25656	2.52925	2.15544
9.2	1.96072	2.70949	2.13903
9.3	1.87824	2.48438	2.22346
9.4	2.0397	2.50524	2.09215
9.5	2.07278	2.51972	1.98287
9.6	2.29859	2.58601	2.07776
9.7	2.21527	2.56038	2.30367
9.8	2.12177	2.80809	2.29189
9.9	2.04691	2.47411	2.34251
10	2.23873	2.46631	2.65504
10.1	2.4058	2.57072	2.23358
10.2	2.34873	2.48808	2.12757
10.3	2.20129	2.37951	2.17981
10.4	2.08883	2.45625	1.9158
10.5	2.01944	2.52246	2.04039
10.6	2.0746	2.52225	2.26884
10.7	1.98044	2.66311	2.11523
10.8	2.21479	2.74263	2.13636
10.9	2.19188	2.65504	2.30802
11	2.08557	2.55916	2.31301
11.1	2.04102	2.70674	2.33061
11.2	2.1235	2.70692	2.27087
11.3	2.14541	2.68431	2.08685
11.4	2.00854	2.77747	2.23736
11.5	2.00536	2.89911	2.12965
11.6	1.96477	2.94722	2.03375
11.7	2.12857	2.67642	2.1226
11.8	2.26359	2.60039	2.36908
11.9	2.04962	2.73088	2.19425
12	1.81813	2.58785	1.98227
12.1	1.97007	2.66788	2.10551
12.2	2.28842	2.69786	1.98523
12.3	1.99251	2.56465	2.21538
12.4	2.23313	2.49927	2.31478
12.5	2.39399	2.48219	2.18702
12.6	2.62669	2.66858	2.13332
12.7	2.62285	2.67635	2.41061
12.8	2.32469	2.76153	2.05324
12.9	2.53224	2.70492	2.09946
13	2.18842	2.63791	2.06504
13.1	2.12171	2.76589	1.9564
13.2	2.40948	2.66722	2.06012
13.3	2.27528	2.70511	2.02728
13.4	2.27695	2.76647	1.93092
13.5	2.24279	2.76252	2.08653
13.6	2.01489	2.76816	2.15563
13.7	2.29222	2.69315	2.06976
13.8	2.2473	2.55073	1.90465
13.9	2.32572	2.53061	1.94677
14	2.43245	2.75005	1.93189
14.1	2.53338	2.76162	1.93141
14.2	2.55094	2.77477	2.02357
14.3	2.4851	2.77414	2.00988
14.4	2.61145	2.75116	2.05359
14.5	2.38699	2.77651	1.91678
14.6	2.4704	2.76217	2.01244
14.7	2.57249	2.61101	2.00084
14.8	2.21844	2.6326	1.91763
14.9	2.12295	2.64226	1.98685
15	2.22207	2.83411	1.96181
15.1	2.064	2.71002	1.93893
15.2	2.21102	2.68719	2.11726
15.3	2.36725	2.6539	2.00343
15.4	2.35846	2.73328	1.88945
15.5	2.2321	2.72055	1.96503
15.6	2.2577	2.68016	1.97817
15.7	2.3172	2.9072	2.02246
15.8	2.17946	2.80692	2.06978
15.9	2.14644	2.78502	2.13776
16	2.13889	2.93014	2.04051
16.1	1.98164	2.84313	2.17982
16.2	2.09223	2.713	2.02789
16.3	2.27475	2.90865	2.24328
16.4	2.16682	2.71101	2.28293
16.5	2.11067	2.87514	2.61658
16.6	2.0204	2.75379	2.5957
16.7	2.24866	2.90181	2.60208
16.8	2.2447	2.80031	2.66533
16.9	2.18871	2.95075	2.72886
17	2.3259	2.89501	2.59146
17.1	2.21207	2.91725	2.45048
17.2	2.39558	2.88813	2.41395
17.3	2.18972	2.79121	2.36511
17.4	2.3773	2.86226	2.31341
17.5	2.19198	2.81972	2.08922
17.6	1.95189	2.89247	2.30771
17.7	2.24932	3.02398	2.38303
17.8	2.36016	2.90837	2.5102
17.9	2.18463	2.9233	2.39155
18	2.01328	2.7444	2.48251
18.1	2.02243	2.76625	2.2513
18.2	2.2037	2.8165	2.64347
18.3	2.15153	2.72839	2.68779
18.4	2.00628	2.64348	2.78345
18.5	2.02026	2.63344	2.60581
18.6	2.17576	2.75277	2.44169
18.7	2.07096	2.59881	2.54189
18.8	2.21162	2.83875	2.28654
18.9	2.28107	2.72308	2.25195
19	2.14584	2.86232	2.26148
19.1	2.23485	2.72294	2.2709
19.2	2.36229	2.90226	2.46138
19.3	2.46456	2.77324	2.54863
19.4	2.10405	2.83587	2.18019
19.5	2.11532	2.77505	2.30801
19.6	2.08891	2.74044	2.34896
19.7	2.16012	2.72435	2.39331
19.8	2.0622	2.69886	2.28964
19.9	2.22792	2.62773	2.28459
20	2.14203	2.58106	2.33688
20.1	2.1875	2.54364	2.27752
20.2	2.19623	2.66584	2.45568
20.3	2.35546	2.60675	2.40037
20.4	2.30971	2.62191	2.51355
20.5	2.26882	2.63683	2.5733
20.6	2.22534	2.69585	2.4226
20.7	2.49415	2.73057	2.68328
20.8	2.06098	2.73937	2.51109
20.9	1.8918	2.99241	2.40832
21	2.05161	2.87527	2.51921
21.1	1.86074	2.87105	2.49947
21.2	2.00088	2.85555	2.51724
21.3	2.15597	2.78488	2.62536
21.4	2.18078	2.76632	2.35769
21.5	2.07532	2.61086	2.3682
21.6	2.16728	2.6679	2.47064
21.7	2.12033	2.62061	2.45472
21.8	2.02563	2.70825	2.46179
21.9	1.96082	2.64355	2.37302
22	2.05778	2.69643	2.5592
22.1	1.96891	2.70297	2.63416
22.2	2.02985	2.65682	2.76157
22.3	1.94242	2.60215	2.44819
22.4	2.02612	2.61751	2.60591
22.5	2.18146	2.64444	2.64966
22.6	2.10952	2.50206	2.6038
22.7	1.97144	2.67308	2.58002
22.8	1.98299	2.6913	2.65857
22.9	2.00879	2.61209	2.58511
23	2.12546	2.57863	2.67493
23.1	2.30934	2.47774	2.73362
23.2	2.16845	2.50911	2.73915
23.3	2.15818	2.5819	2.48012
23.4	2.27751	2.80191	2.64939
23.5	2.14214	2.89833	2.63681
23.6	2.27602	2.74433	2.54655
23.7	2.21393	2.81131	2.48493
23.8	2.30922	2.87147	2.39435
23.9	2.03686	2.61024	2.6077
24	2.00458	2.77899	2.46145
24.1	2.09617	2.70022	2.53423
24.2	2.1665	2.83955	2.64286
24.3	2.11126	2.88786	2.54826
24.4	2.35575	2.91284	2.71088
24.5	2.10551	2.71787	2.45731
24.6	2.09341	2.89696	2.47487
24.7	2.20657	2.82315	2.5729
24.8	2.06904	2.87136	2.46568
24.9	2.31712	3.24401	2.53823
25	2.35476	2.92211	2.45814
25.1	2.12117	2.96851	2.35112
25.2	2.26662	2.8684	2.53474
25.3	2.45909	2.80099	2.58694
25.4	2.33022	2.83659	2.69827
25.5	2.43062	2.88182	2.87017
25.6	2.46523	2.97788	2.65032
25.7	2.22467	2.9772	2.83684
25.8	2.38438	2.92991	2.59864
25.9	2.3506	2.81487	2.50971
26	2.41422	2.8371	2.62638
26.1	2.16315	2.83833	2.65123
26.2	2.25654	2.89845	2.53063
26.3	2.24184	2.81262	2.63685
26.4	2.33652	2.99622	2.64485
26.5	2.19765	2.94126	2.60825
26.6	2.26496	2.83149	2.65644
26.7	2.02765	2.82664	2.85968
26.8	2.24594	2.73912	2.8422
26.9	2.43382	2.82104	2.76149
27	2.51724	2.81109	2.73357
27.1	2.55019	2.97184	2.79453
27.2	2.4114	2.87903	2.82403
27.3	2.28108	3.01518	2.5789
27.4	2.23364	2.83662	2.57292
27.5	2.36575	2.76576	2.5315
27.6	2.29451	2.95518	2.49887
27.7	2.2379	2.89076	2.51652
27.8	2.33765	3.13862	2.61634
27.9	2.18006	2.87883	2.5217
28	2.40174	2.77413	2.61612
28.1	2.14907	2.97958	2.46468
28.2	2.08547	2.83896	2.49921
28.3	1.96715	2.98881	2.51217
28.4	2.28743	2.93773	2.52247
28.5	2.2058	2.80179	2.29989
28.6	2.2728	2.81253	2.36871
28.7	2.27655	2.64219	2.48186
28.8	2.32909	2.58348	2.43407
28.9	2.49415	2.59339	2.46907
29	2.30906	2.90496	2.5763
29.1	2.41854	2.75782	2.44406
29.2	2.16363	2.71548	2.42009
29.3	2.31596	2.79736	2.41982
29.4	2.21046	2.82332	2.34043
29.5	2.31631	2.84256	2.39547
29.6	2.42818	2.9204	2.6457
29.7	2.38061	2.69802	2.42794
29.8	2.51398	2.69739	2.47
29.9	2.56822	2.90513	2.30344
30	2.57362	2.69878	2.35362
30.1	2.6512	2.90873	2.39333
30.2	2.79279	2.83541	2.35235
30.3	2.77512	2.8758	2.33367
30.4	2.36879	2.88434	2.2824
30.5	2.37786	2.94146	2.37266
30.6	2.45599	2.79784	2.44385
30.7	2.55237	2.94806	2.53839
30.8	2.56773	2.907	2.52009
30.9	2.40863	2.97801	2.5039
31	2.38246	2.89458	2.39603
31.1	2.3622	2.8023	2.3416
31.2	2.59554	2.78329	2.41822
31.3	2.44415	2.80106	2.324
31.4	2.39358	2.8906	2.40539
31.5	2.35228	2.79596	2.4824
31.6	2.44939	2.79842	2.63827
31.7	2.54943	2.67462	2.45238
31.8	2.69759	2.81521	2.556
31.9	2.59973	2.93461	2.5208
32	2.62018	2.81213	2.59435
32.1	2.88749	2.69622	2.58575
32.2	2.55432	2.72973	2.7042
32.3	2.63201	2.97532	2.69296
32.4	2.67306	2.97632	2.61764
32.5	2.72523	2.78017	2.60136
32.6	2.65406	3.05314	2.57519
32.7	2.41656	2.85302	2.77204
32.8	2.82245	3.00242	2.72206
32.9	3.0203	2.9781	2.65277
33	2.70425	2.88632	2.73981
33.1	2.72815	2.83102	2.90647
33.2	2.67772	2.88708	2.6496
33.3	2.6202	2.98795	2.81549
33.4	2.55846	2.84613	2.6688
33.5	2.71677	2.8221	2.85801
33.6	2.55386	2.87305	2.71937
33.7	2.30645	2.87641	2.58262
33.8	2.44966	2.83097	2.49211
33.9	2.82688	2.97741	2.61489
34	2.56226	2.86998	2.6455
34.1	2.8284	3.0823	2.75309
34.2	2.68172	2.97594	2.82712
34.3	2.63485	2.98406	2.91494
34.4	2.63004	3.01434	2.8417
34.5	2.54805	2.80122	2.92866
34.6	2.48788	2.82698	2.70881
34.7	2.53272	2.89384	2.751
34.8	2.68501	2.94797	2.70649
34.9	2.50934	2.89732	2.92617
35	2.62627	2.78043	2.77368
35.1	2.72807	2.84514	2.64881
35.2	2.71352	2.91046	2.64002
35.3	2.69439	2.88542	3.10453
35.4	2.63457	2.83886	2.89056
35.5	2.61084	2.98165	2.74704
35.6	2.55858	2.90753	2.74323
35.7	2.51202	3.05547	2.89413
35.8	2.72975	2.87737	2.87267
35.9	2.73052	2.965	2.97996
36	2.6858	2.87522	2.85967
36.1	2.66595	3.00394	2.74424
36.2	2.65729	2.92321	2.81446
36.3	2.50859	2.92159	2.77394
36.4	2.68527	2.80694	2.65034
36.5	2.61532	2.81522	2.67962
36.6	2.60236	2.9577	2.64122
36.7	2.74049	2.75819	2.6657
36.8	2.63102	2.89543	2.67103
36.9	2.67338	2.90586	2.77938
37	2.61221	2.93432	2.8885
37.1	2.51189	2.99103	2.90848
37.2	2.46108	2.8792	2.79413
37.3	2.64632	2.82061	2.74304
37.4	2.52034	2.76021	2.78839
37.5	2.51259	2.69481	2.69545
37.6	2.42711	2.70121	2.83169
37.7	2.48867	2.65388	2.62572
37.8	2.44781	2.71007	2.52507
37.9	2.55967	2.61713	2.6242
38	2.54619	2.69429	2.65558
38.1	2.6176	2.85739	2.59313
38.2	2.52298	2.82719	2.54402
38.3	2.72911	2.79692	2.53966
38.4	2.40129	2.75076	2.54097
38.5	2.57272	2.81745	2.64776
38.6	2.55103	2.81887	2.56845
38.7	2.63535	2.7009	2.58694
38.8	2.57608	2.74757	2.7375
38.9	2.346	2.80328	2.73572
39	2.5874	2.83758	2.67169
39.1	2.78429	2.78267	2.72025
39.2	2.66934	2.92367	2.65429
39.3	2.57353	2.99993	2.61462
39.4	2.70443	2.76924	2.56072
39.5	2.76378	2.8342	2.87749
39.6	2.87212	2.87764	2.81429
39.7	2.85878	2.92258	2.6882
39.8	2.79589	2.93128	2.79791
39.9	2.74754	2.93407	2.71517
40	2.72709	3.01632	2.73348
40.1	2.66103	2.88275	2.85415
40.2	2.77832	2.80756	2.66425
40.3	2.71212	2.81399	2.7098
40.4	2.74103	2.74879	2.74341
40.5	2.68127	2.83734	2.70259
40.6	2.6622	2.80637	2.69709
40.7	2.6813	2.60831	2.54101
40.8	2.5887	3.00247	2.57258
40.9	2.61056	2.85579	2.57992
41	2.76362	2.81544	2.62332
41.1	2.65451	2.71455	2.60709
41.2	2.65991	2.77472	2.48633
41.3	2.68185	2.79657	2.56905
41.4	2.68557	2.91837	2.69809
41.5	2.69204	2.88397	2.55763
41.6	2.72794	2.66615	2.78888
41.7	2.63135	2.83285	2.72363
41.8	2.52045	3.07028	2.84433
41.9	2.54952	2.72391	2.68194
42	2.52493	2.95957	2.77338
42.1	2.50585	2.89172	2.77803
42.2	2.58933	2.67263	3.09857
42.3	2.61258	3.00642	3.01471
42.4	2.80226	2.97139	2.93361
42.5	2.46252	2.86614	2.84042
42.6	2.68453	2.94319	2.87944
42.7	2.69954	2.68856	2.83225
42.8	2.60259	2.84438	2.81834
42.9	2.50841	2.8103	2.83277
43	2.76543	2.68235	2.73835
43.1	2.75239	2.64217	2.82824
43.2	2.7537	2.63759	2.82972
43.3	2.53894	2.46181	2.67165
43.4	2.60516	2.69531	2.77073
43.5	2.82491	2.64866	2.73555
43.6	2.80222	2.53186	2.71938
43.7	2.78308	2.54777	2.58334
43.8	2.68629	2.62641	2.71523
43.9	2.70081	2.71587	2.63336
44	2.69171	2.55442	2.89385
44.1	2.46083	2.48481	2.72271
44.2	2.66852	2.58747	2.81052
44.3	2.52851	2.62461	2.72759
44.4	2.65104	2.63022	2.6859
44.5	2.86847	2.7541	2.61721
44.6	2.658	2.81542	2.60008
44.7	2.68679	2.78585	2.65808
44.8	2.85482	2.5975	2.73451
44.9	2.70929	2.8528	2.6483
45	2.73503	2.75941	2.61796
45.1	2.90225	3.08637	2.79337
45.2	2.73296	2.85825	2.67978
45.3	2.71559	2.8941	2.6827
45.4	2.57736	2.83437	2.71807
45.5	2.72832	2.9784	2.77351
45.6	2.65132	2.79465	2.75557
45.7	2.686	2.98753	2.61467
45.8	2.78647	2.87019	2.75122
45.9	2.90828	2.98082	2.71023
46	2.84633	3.14021	2.84004
46.1	2.77923	3.0604	2.71207
46.2	2.79926	2.85473	2.7743
46.3	3.04998	2.61995	2.75249
46.4	3.05144	2.7136	2.80543
46.5	2.9086	2.87445	2.86305
46.6	3.06104	2.70376	2.8243
46.7	2.87273	2.8261	2.65134
46.8	3.05117	2.96815	2.62579
46.9	2.84806	2.80801	2.76094
47	2.89135	2.90068	2.68498
47.1	2.83885	2.73818	2.72621
47.2	2.88519	2.77534	2.8667
47.3	3.00125	2.82477	2.76484
47.4	2.81337	2.76349	2.44161
47.5	2.64435	2.74183	2.65991
47.6	2.64826	2.77645	2.49088
47.7	2.93134	2.61689	2.59975
47.8	2.72994	2.74223	2.44357
47.9	2.58943	2.73744	2.592
48	2.83888	2.79553	2.54155
48.1	2.91511	2.94878	2.51779
48.2	2.77696	2.83274	2.70352
48.3	2.64424	2.83737	2.6492
48.4	2.70073	2.67762	2.76191
48.5	2.82208	2.84757	2.56726
48.6	2.56136	2.89908	2.82971
48.7	2.75478	2.89509	2.80975
48.8	2.79611	2.83579	2.65273
48.9	2.64072	2.66619	2.76164
49	2.87222	2.7319	2.74543
49.1	2.77531	2.84516	2.72247
49.2	3.05212	2.56795	2.66055
49.3	3.03349	2.70571	2.66894
49.4	2.86	2.91793	2.88686
49.5	2.93397	2.92628	2.76762
49.6	2.64407	2.74638	2.64765
49.7	2.90546	2.72744	2.80733
49.8	2.71683	2.94881	3.01335
49.9	2.89842	2.86751	2.69576
50	2.81712	2.90209	2.74167
50.1	2.90575	2.96872	2.7905
50.2	2.84685	3.02651	2.70375
50.3	2.95228	2.7769	2.62025
50.4	2.84916	3.03859	2.72093
50.5	2.93618	2.82796	2.84
50.6	2.9584	2.98806	2.71797
50.7	3.1206	2.83238	2.8168
50.8	2.86037	2.93335	2.66902
50.9	2.75924	2.76253	2.86532
51	2.68211	2.93637	2.8785
51.1	2.73441	2.89069	2.5372
51.2	2.99869	2.81892	2.54349
51.3	2.76993	2.90543	2.60899
51.4	2.78629	3.22511	2.69085
51.5	2.67681	3.24097	2.81248
51.6	3.02579	3.2013	2.91322
51.7	2.78337	3.17204	2.50567
51.8	2.76725	3.19605	2.53602
51.9	2.82845	3.0892	2.7213
52	2.61786	3.2197	2.66094
52.1	2.64943	3.08713	2.84977
52.2	2.92324	2.94696	2.82426
52.3	2.68317	2.8351	2.80776
52.4	2.87878	2.98538	2.84459
52.5	2.81008	2.97974	2.76728
52.6	2.95916	3.15883	2.53232
52.7	2.81471	2.89086	2.60593
52.8	2.82931	2.95393	2.66425
52.9	2.5278	2.70249	2.74842
53	2.74069	2.82664	2.90348
53.1	2.86441	2.81737	2.70623
53.2	2.60862	2.75452	2.82179
53.3	2.66507	2.7362	2.83546
53.4	2.55975	2.6003	2.71469
53.5	2.66734	2.84124	2.66022
53.6	2.89971	2.81278	2.67067
53.7	2.87206	2.73208	2.75322
53.8	2.72182	2.89028	3.01222
53.9	2.75375	3.0008	3.00977
54	3.026	2.70592	3.1742
54.1	2.90587	2.68258	2.92295
54.2	2.92578	2.91545	3.0785
54.3	2.76004	2.94484	3.31623
54.4	2.81501	2.88316	3.06497
54.5	2.57443	2.93769	3.16077
54.6	2.604	3.0707	2.88662
54.7	2.63392	2.85602	2.92091
54.8	2.60631	2.82284	2.83144
54.9	2.7153	2.95927	2.7335
55	2.74355	2.78869	2.6414
55.1	2.46271	2.8943	2.67989
55.2	2.54663	2.92523	2.72344
55.3	2.48364	2.90435	2.62174
55.4	2.4354	2.83113	2.81113
55.5	2.3934	3.03493	2.91222
55.6	2.5007	2.77119	2.96594
55.7	2.64599	2.84301	2.95793
55.8	2.51835	3.01853	2.87353
55.9	2.36708	2.90362	2.67983
56	2.37345	2.74937	2.79215
56.1	2.51959	2.77083	2.96466
56.2	2.4145	2.65364	2.86529
56.3	2.45225	2.72625	2.76686
56.4	2.39798	2.93536	2.74153
56.5	2.44732	2.78214	2.78011
56.6	2.40523	2.96534	2.85418
56.7	2.52191	2.97278	2.86375
56.8	2.424	2.94711	2.85187
56.9	2.71379	2.80403	2.80533
57	2.47676	2.9748	2.80825
57.1	2.51642	2.78071	2.94386
57.2	2.59136	2.85869	2.75674
57.3	2.67036	2.99021	3.04381
57.4	2.61947	2.8832	2.84657
57.5	2.71768	2.86674	2.86875
57.6	2.75668	2.97464	2.83496
57.7	2.69783	2.92468	3.01534
57.8	2.83526	2.99693	2.8515
57.9	2.71767	2.9385	2.71111
58	2.70598	2.98553	2.94844
58.1	2.68616	3.02733	3.03598
58.2	2.41026	2.95767	3.02523
58.3	2.52528	2.90393	2.93726
58.4	2.52169	2.89081	3.07252
58.5	2.56302	2.7825	2.95637
58.6	2.50504	2.88596	3.04602
58.7	2.37738	3.09936	3.10504
58.8	2.37492	2.77519	3.04826
58.9	2.38404	2.7919	2.79219
59	2.31431	2.90167	3.0471
59.1	2.46248	2.833	3.04313
59.2	2.52088	3.0014	3.11704
59.3	2.6413	2.85664	3.08109
59.4	2.3809	2.81892	2.91884
59.5	2.33531	2.70031	2.85574
59.6	2.39987	2.81529	2.77198
59.7	2.53258	3.01415	2.78917
59.8	2.53301	2.80541	3.03784
59.9	2.53137	2.78166	2.85974
60	2.57352	3.04909	2.81167
60.1	2.40809	3.05767	2.76858
60.2	2.5401	2.98563	3.0161
60.3	2.52417	2.89645	2.90846
60.4	2.48261	2.82471	2.9961
60.5	2.36578	2.64536	3.11405
60.6	2.30176	2.82719	3.0686
60.7	2.28486	2.94524	2.73524
60.8	2.45026	2.8441	2.91075
60.9	2.36831	2.90852	3.02424
61	2.32533	2.90776	2.82052
61.1	2.38547	2.88642	2.84733
61.2	2.47273	2.91654	2.87316
61.3	2.38705	2.85757	2.76864
61.4	2.43183	2.76188	2.91928
61.5	2.44354	2.6486	3.04353
61.6	2.54361	2.93774	2.92481
61.7	2.7999	3.04427	2.9284
61.8	2.44609	2.77679	2.92621
61.9	2.41141	2.87566	2.87559
62	2.78758	2.73367	2.95784
62.1	2.501	2.78138	2.92982
62.2	2.5444	2.81977	3.13459
62.3	2.60948	2.67802	2.95671
62.4	2.60002	2.60304	3.14966
62.5	2.40377	2.8437	3.00269
62.6	2.29095	2.6361	3.13959
62.7	2.44471	2.79822	3.23774
62.8	2.57774	2.73616	2.99727
62.9	2.49623	2.77489	3.04569
63	2.71255	2.7288	3.19191
63.1	2.55245	2.778	3.03487
63.2	2.6288	2.6318	3.16889
63.3	2.45729	2.80412	3.13511
63.4	2.39022	2.79791	3.0818
63.5	2.33364	2.56495	2.99474
63.6	2.35371	2.6283	3.00483
63.7	2.36142	2.78639	2.9659
63.8	2.32843	2.74054	2.95904
63.9	2.58954	2.87523	2.87726
64	2.70812	2.83224	2.89845
64.1	2.62775	2.87398	2.83405
64.2	2.55631	2.89389	2.97923
64.3	2.69373	2.8067	3.13324
64.4	2.4512	3.01255	3.02682
64.5	2.56615	2.6969	2.97365
64.6	2.4543	2.74336	2.92273
64.7	2.57001	2.61871	2.92472
64.8	2.55428	2.60867	2.92532
64.9	2.49407	2.9839	2.80808
65	2.48975	2.78851	2.78031
65.1	2.53837	2.74506	2.8625
65.2	2.5031	2.92423	3.02689
65.3	2.60489	2.69838	2.84392
65.4	2.55476	2.75467	2.8095
65.5	2.48611	2.72399	2.90546
65.6	2.39941	2.85586	2.8704
65.7	2.57297	2.71164	3.10589
65.8	2.41399	2.83808	3.16876
65.9	2.5126	2.66656	3.07497
66	2.33888	2.59553	3.10987
66.1	2.38082	2.60963	3.08017
66.2	2.44933	2.62067	3.02433
66.3	2.54467	2.66407	3.14535
66.4	2.30196	2.66314	3.03297
66.5	2.44415	2.78615	2.99778
66.6	2.48563	2.54719	3.10069
66.7	2.31868	2.68067	3.12137
66.8	2.33475	2.79897	3.14875
66.9	2.37343	2.70288	2.99718
67	2.45367	2.78378	3.22446
67.1	2.2298	2.86649	3.02203
67.2	2.28026	2.64343	3.16516
67.3	2.25674	2.8183	3.4562
67.4	2.48886	2.59198	3.04849
67.5	2.39469	3.00943	3.18572
67.6	2.35837	3.01277	3.17053
67.7	2.43071	3.21716	3.11064
67.8	2.29434	3.02953	3.06999
67.9	2.48207	3.12407	3.39401
68	2.3472	2.8862	3.23532
68.1	2.42955	2.98267	3.19623
68.2	2.29033	2.87103	3.24187
68.3	2.33264	2.78868	3.32249
68.4	2.38535	2.99748	3.29341
68.5	2.29033	2.74532	3.17296
68.6	2.32717	2.6852	3.43875
68.7	2.40687	2.73287	3.29466
68.8	2.55898	2.88644	3.27666
68.9	2.50783	2.94647	3.20829
69	2.51873	2.89132	3.54875
69.1	2.44447	2.91353	3.07912
69.2	2.53322	2.73214	3.17982
69.3	2.51799	2.82709	3.19113
69.4	2.37477	2.90611	3.23513
69.5	2.38371	2.76958	3.12019
69.6	2.51836	2.81735	3.00977
69.7	2.29324	2.99473	3.29625
69.8	2.28341	2.96183	3.17614
69.9	2.39993	3.11418	3.35149
70	2.42309	2.96892	3.37391
70.1	2.36582	3.0241	3.29448
70.2	2.41844	3.19053	3.26678
70.3	2.50601	2.92735	3.24819
70.4	2.39813	2.8223	3.28707
70.5	2.40125	2.92134	3.19095
70.6	2.45267	2.67607	3.2941
70.7	2.42101	2.77258	3.28831
70.8	2.48739	2.84177	3.23139
70.9	2.42219	2.70041	3.13384
71	2.52762	2.65206	3.34356
71.1	2.40427	2.73419	3.22251
71.2	2.63376	2.70694	3.24576
71.3	2.44807	2.62738	3.11906
71.4	2.31504	2.72418	3.29315
71.5	2.40834	2.78461	3.22761
71.6	2.52348	2.80654	3.21956
71.7	2.46118	2.7019	3.18828
71.8	2.42994	2.79654	2.97013
71.9	2.24444	2.65607	3.13211
72	2.34796	2.72651	3.24801
72.1	2.28899	2.66127	3.01796
72.2	2.34544	2.6372	3.15246
72.3	2.41013	2.57239	3.08698
72.4	2.36549	2.76092	3.18639
72.5	2.49145	2.77595	3.30351
72.6	2.44522	2.72253	3.24781
72.7	2.43119	2.67213	3.03192
72.8	2.35995	2.7937	3.0514
72.9	2.45034	2.62722	2.9717
73	2.50032	2.71855	3.02943
73.1	2.33602	2.79525	3.17217
73.2	2.44707	2.82899	2.99421
73.3	2.3667	2.76161	3.20751
73.4	2.46346	2.78347	3.12322
73.5	2.24885	2.84367	3.00824
73.6	2.28564	2.99921	2.94219
73.7	2.18757	2.82345	3.16226
73.8	2.11351	2.77931	3.01179
73.9	2.24449	2.92131	3.11152
74	2.19108	2.88751	2.98873
74.1	2.22163	2.78382	3.0741
74.2	2.24409	2.80702	2.90648
74.3	2.29123	2.96055	3.00559
74.4	2.38623	2.76308	3.03521
74.5	2.44548	2.84292	2.96695
74.6	2.38397	2.94091	2.89681
74.7	2.35683	2.90144	2.88935
74.8	2.3705	2.87788	3.03122
74.9	2.22572	2.83155	3.07876
75	2.19749	3.08176	2.82463
75.1	2.27677	2.76338	3.07253
75.2	2.18511	2.7344	3.02056
75.3	2.30872	2.73484	3.11225
75.4	2.38887	2.80025	2.9305
75.5	2.43173	2.66311	2.78478
75.6	2.31494	2.73969	2.76081
75.7	2.30783	2.79761	2.80999
75.8	2.27158	2.76586	2.80901
75.9	2.32727	2.80039	2.96328
76	2.41253	2.72181	2.90291
76.1	2.38188	2.59862	2.98981
76.2	2.49807	2.6194	2.93559
76.3	2.42195	2.74196	2.91105
76.4	2.31007	2.78439	2.95447
76.5	2.23287	2.86701	2.99595
76.6	2.36325	2.86368	2.95013
76.7	2.28131	2.73879	3.12446
76.8	2.24041	2.78214	3.05226
76.9	2.21211	2.76248	2.97616
77	2.07968	2.69188	2.84972
77.1	2.21127	2.67184	2.92614
77.2	2.28995	2.77324	3.28511
77.3	2.24715	2.79138	3.0865
77.4	2.3771	2.70974	3.08615
77.5	2.32468	2.82856	3.09291
77.6	2.25157	2.94203	2.93885
77.7	2.26631	3.0983	2.88115
77.8	2.32042	3.04622	2.99985
77.9	2.43181	2.78732	3.19076
78	2.48297	2.73572	2.97553
78.1	2.25666	2.63637	2.99222
78.2	2.59596	2.77336	2.89618
78.3	2.44852	2.72445	2.96321
78.4	2.4704	2.70909	2.91555
78.5	2.59663	2.67768	3.08981
78.6	2.38742	2.81071	3.11486
78.7	2.42129	2.8638	3.02169
78.8	2.42183	2.83573	3.04609
78.9	2.44247	2.69139	2.98004
79	2.37597	2.82759	3.05503
79.1	2.55286	2.87094	3.02717
79.2	2.76385	2.76599	3.27737
79.3	2.42923	2.70943	3.20515
79.4	2.51878	2.79741	3.16426
79.5	2.34624	2.90563	3.22715
79.6	2.50407	2.78224	3.08327
79.7	2.33735	2.77331	3.20346
79.8	2.43991	2.79965	3.08227
79.9	2.30812	2.79725	3.11809
80	2.32154	2.60378	3.02342
80.1	2.42168	2.72619	3.08056
80.2	2.30469	2.64658	3.11382
80.3	2.28851	2.68109	3.12069
80.4	2.23503	2.73171	2.99979
80.5	2.46964	2.91719	3.03866
80.6	2.33895	2.61924	3.11882
80.7	2.43802	2.73615	3.02589
80.8	2.46783	2.72607	3.31729
80.9	2.42883	2.69907	3.32263
81	2.49169	2.81561	3.3285
81.1	2.62823	2.47611	3.39835
81.2	2.54861	2.69485	3.44822
81.3	2.43816	2.5207	3.54924
81.4	2.54647	2.74278	3.64361
81.5	2.52788	2.78011	3.37231
81.6	2.42889	2.75935	3.28649
81.7	2.34522	2.75785	3.58217
81.8	2.4927	3.10775	3.37642
81.9	2.52627	3.06107	3.50398
82	2.45429	3.0573	3.34501
82.1	2.2901	2.92807	3.33745
82.2	2.40034	2.82716	3.32178
82.3	2.53362	2.85923	3.42533
82.4	2.64766	3.03997	3.45899
82.5	2.36286	2.89829	3.40278
82.6	2.47131	3.11849	3.34123
82.7	2.45289	2.90705	3.38633
82.8	2.29253	2.74509	3.47947
82.9	2.29181	2.87203	3.59604
83	2.44326	2.81949	3.30324
83.1	2.4956	2.75342	3.47926
83.2	2.55654	2.94872	3.22633
83.3	2.38846	2.87458	3.35183
83.4	2.33683	2.95844	3.74771
83.5	2.31375	2.87869	3.55358
83.6	2.38594	2.83422	3.55025
83.7	2.45003	2.82001	3.58289
83.8	2.3358	2.88694	3.54276
83.9	2.34478	2.88488	3.55528
84	2.33784	2.89376	3.79903
84.1	2.54817	2.80516	3.7048
84.2	2.51875	2.80272	3.79898
84.3	2.50084	2.74348	3.5479
84.4	2.39134	2.60481	3.63331
84.5	2.42713	2.82608	4.10482
84.6	2.33534	2.63596	4.4665
84.7	2.54447	2.90553	4.55086
84.8	2.31308	2.49179	4.68517
84.9	2.48403	2.58538	4.23775
85	2.48031	2.61101	4.2794
85.1	2.74925	2.76623	4.22786
85.2	2.4132	2.69932	4.03702
85.3	2.6114	2.5907	4.08672
85.4	2.64147	2.4875	3.98436
85.5	2.69584	2.53872	4.16576
85.6	2.55969	2.5435	4.02622
85.7	2.41928	2.52621	4.0862
85.8	2.47902	2.62235	3.98853
85.9	2.30403	2.43761	3.90669
86	2.33875	2.41465	3.87198
86.1	2.51676	2.35848	3.92711
86.2	2.40711	2.4514	3.53688
86.3	2.40932	2.44893	3.38547
86.4	2.42578	2.59873	3.25407
86.5	2.42555	2.61496	3.43679
86.6	2.35628	2.5277	3.44439
86.7	2.50427	2.4545	3.54731
86.8	2.4139	2.58523	3.60155
86.9	2.33112	2.62178	3.4073
87	2.57448	2.47299	3.82261
87.1	2.52615	2.61463	3.70157
87.2	2.53369	2.70486	3.57952
87.3	2.58164	2.65199	3.53274
87.4	2.32557	2.75725	3.72711
87.5	2.4399	2.60833	3.6622
87.6	2.33	2.60451	3.627
87.7	2.31343	2.42536	3.71725
87.8	2.47492	2.321	3.57132
87.9	2.36932	2.41952	3.51259
88	2.48149	2.45719	3.48905
88.1	2.44545	2.80405	3.51504
88.2	2.70362	2.74042	3.58391
88.3	2.5683	2.5358	3.64428
88.4	2.61493	2.6398	3.79032
88.5	2.55668	2.56301	3.78437
88.6	2.52354	2.55514	3.61064
88.7	2.51962	2.52182	3.51164
88.8	2.8091	2.47467	3.54455
88.9	2.57543	2.4323	3.56739
89	2.51278	2.6328	3.5269
89.1	2.58886	2.85779	3.79536
89.2	2.47583	2.77294	3.457
89.3	2.56491	2.84454	3.61094
89.4	2.72608	2.7372	3.61767
89.5	2.72595	2.74128	3.68408
89.6	2.47024	2.72227	3.6561
89.7	2.52286	2.78322	3.73683
89.8	2.52555	2.6748	3.63766
89.9	2.49748	2.87586	3.83206
90	2.71273	2.76725	3.96221
90.1	2.66042	2.7996	3.8319
90.2	2.7066	2.69083	3.59037
90.3	2.74031	2.84405	3.45233
90.4	2.68346	2.72942	3.48369
90.5	2.55173	2.8551	3.53961
90.6	2.78224	2.7449	3.83887
90.7	2.51419	2.87374	3.77696
90.8	2.50527	2.87049	4.00947
90.9	2.51668	3.15924	3.90765
91	2.47966	3.10365	3.64726
91.1	2.51303	2.97031	3.70109
91.2	2.58794	3.08645	3.66677
91.3	2.48499	2.80627	3.63085
91.4	2.78354	2.59329	3.8186
91.5	2.57977	2.66511	3.65162
91.6	2.52554	2.90089	3.70458
91.7	2.70353	2.8309	3.51983
91.8	2.42763	2.84115	3.54086
91.9	2.405	2.93211	3.50568
92	2.44552	2.72137	3.34842
92.1	2.56031	2.78796	3.26063
92.2	2.52829	2.7922	3.18471
92.3	2.41433	2.82573	3.31832
92.4	2.59214	2.89709	3.16089
92.5	2.6277	2.97407	3.17026
92.6	2.50419	3.04916	3.25673
92.7	2.57663	2.87545	3.18521
92.8	2.49219	2.79843	3.19354
92.9	2.50689	2.78828	3.15475
93	2.5062	2.7456	3.22071
93.1	2.60411	2.67542	3.07598
93.2	2.55779	2.70448	3.11168
93.3	2.53091	2.68986	3.20198
93.4	2.47853	2.6481	3.06198
93.5	2.51647	2.68828	3.24796
93.6	2.71669	2.65169	3.32535
93.7	2.69106	2.79057	3.28784
93.8	2.61043	2.77338	3.25382
93.9	2.61118	2.46191	3.36396
94	2.5237	2.47132	3.51186
94.1	2.53732	2.59426	3.44624
94.2	2.58361	2.64648	3.40486
94.3	2.60001	2.65576	3.59624
94.4	2.50694	2.54825	3.4206
94.5	2.4373	2.57534	3.70193
94.6	2.63627	2.6536	3.68817
94.7	2.53347	2.58139	3.61321
94.8	2.48404	2.49033	3.77584
94.9	2.55691	2.38463	3.67384
95	2.54083	2.31581	3.60752
95.1	2.55214	2.45822	3.47941
95.2	2.41395	2.55346	3.49407
95.3	2.53884	2.59439	3.4526
95.4	2.55504	2.68301	3.70346
95.5	2.51642	2.55067	3.55031
95.6	2.5387	2.63892	3.64198
95.7	2.6335	2.71185	3.54808
95.8	2.52057	2.60773	3.53856
95.9	2.48202	2.75871	3.64294
96	2.5832	2.587	3.7059
96.1	2.42588	2.66038	3.77586
96.2	2.51871	2.75623	3.69637
96.3	2.36104	2.75613	3.5199
96.4	2.50623	2.81273	3.52582
96.5	2.47728	2.70346	3.29665
96.6	2.4335	2.40978	3.58649
96.7	2.59933	2.60157	3.37346
96.8	2.6517	2.75539	3.48523
96.9	2.54515	2.78498	3.73889
97	2.59688	2.61416	3.70583
97.1	2.41834	2.84222	3.88622
97.2	2.38442	2.72988	3.6052
97.3	2.53739	2.83292	3.58976
97.4	2.68638	2.63814	3.56771
97.5	2.50326	2.79867	3.78636
97.6	2.45511	2.73228	3.62288
97.7	2.4053	2.75804	3.36002
97.8	2.40547	2.85977	3.62106
97.9	2.56035	2.8541	3.65526
98	2.47939	2.81256	3.79347
98.1	2.51857	2.69639	3.76997
98.2	2.49073	2.78777	3.45733
98.3	2.49054	2.60814	3.62424
98.4	2.42858	2.53988	3.47656
98.5	2.43837	2.66054	3.53059
98.6	2.44656	2.76299	3.41377
98.7	2.51385	2.61039	3.37575
98.8	2.49403	2.58645	3.67152
98.9	2.59693	2.93385	3.40342
99	2.55908	2.55145	3.40219
99.1	2.6184	2.61642	3.53857
99.2	2.58302	2.71866	3.5776
99.3	2.32425	2.45264	3.48036
99.4	2.53745	2.49746	3.60761
99.5	2.45225	2.62295	3.59067
99.6	2.59966	2.8686	3.65542
99.7	2.49482	2.75495	3.59243
99.8	2.59403	2.63564	3.61712
99.9	2.71026	2.88065	3.52009
100	2.55133	2.78692	3.62033
100.1	2.74543	2.92126	3.5491
100.2	2.50772	2.66808	3.57726
100.3	2.87306	2.79237	3.67909
100.4	2.72304	2.84232	3.55515
100.5	2.65465	2.72291	3.87514
100.6	2.76577	2.70962	3.66344
100.7	2.54452	2.6787	3.53574
100.8	2.56745	2.62784	3.5597
100.9	2.60874	2.63551	3.60382
101	2.65662	2.6046	3.58617
101.1	2.49782	2.83106	3.71606
101.2	2.62218	2.67238	3.7075
101.3	2.60624	2.73195	3.64268
101.4	2.70638	2.74477	3.69565
101.5	2.5227	2.55436	3.83445
101.6	2.49282	2.67744	3.76051
101.7	2.50751	2.59957	3.74353
101.8	2.5417	2.73938	3.69055
101.9	2.4293	2.88595	3.70109
102	2.59963	2.79534	3.76027
102.1	2.57128	2.76403	3.63978
102.2	2.5904	2.75326	3.55465
102.3	2.52416	2.93367	3.65891
102.4	2.61974	2.71455	3.73845
102.5	2.76329	2.67272	3.97223
102.6	2.53226	2.97904	3.70342
102.7	2.47894	2.91788	3.7017
102.8	2.50409	2.69419	3.84579
102.9	2.59741	2.57951	3.96426
103	2.70431	2.72673	4.04929
103.1	2.6318	2.50207	3.81291
103.2	2.42279	2.89724	3.68081
103.3	2.62285	2.88225	3.59579
103.4	2.70257	2.9461	3.87829
103.5	2.73862	2.9441	3.65629
103.6	2.74225	2.64844	3.7548
103.7	2.5979	2.71532	3.65794
103.8	2.72144	2.63615	3.5026
103.9	2.57255	2.75814	3.65705
104	2.68043	3.0153	3.63569
104.1	2.86728	2.89954	3.80171
104.2	2.69831	2.62932	3.78838
104.3	2.66482	2.90709	3.65883
104.4	2.79584	2.8733	3.66751
104.5	2.64894	2.87507	3.73608
104.6	2.7332	2.98419	3.67676
104.7	2.62745	2.70103	3.85748
104.8	2.71986	3.03006	3.72019
104.9	2.66777	3.16735	3.66089
105	2.62696	2.87413	3.75212
105.1	2.62746	2.99705	3.63826
105.2	2.46612	3.0594	3.63996
105.3	2.76806	2.84636	3.56322
105.4	2.62754	2.92414	3.64391
105.5	2.54059	2.93331	3.40305
105.6	2.53894	2.815	3.54635
105.7	2.47839	2.91497	3.50125
105.8	2.53576	3.05102	3.55362
105.9	2.43905	2.94771	3.68703
106	2.45795	3.0435	3.67909
106.1	2.49428	3.01426	3.93894
106.2	2.54345	2.88434	3.47588
106.3	2.53443	3.0261	3.76187
106.4	2.6011	2.99034	3.72635
106.5	2.59264	2.745	3.82061
106.6	2.61725	2.91368	3.56253
106.7	2.49506	2.75353	3.49452
106.8	2.63342	2.93001	3.38625
106.9	2.52112	2.74821	3.48656
107	2.64215	2.87421	3.6687
107.1	2.56295	2.99522	3.62716
107.2	2.62852	2.92493	3.71787
107.3	2.55136	2.85349	3.59402
107.4	2.52227	2.80433	3.68998
107.5	2.61267	2.87963	3.81923
107.6	2.59455	2.84452	3.71677
107.7	2.62996	2.77875	3.86601
107.8	2.75355	2.98983	3.568
107.9	2.7244	2.99629	3.54962
108	2.83122	3.04839	3.57182
108.1	2.51085	2.94595	3.66274
108.2	2.47379	3.01223	3.63088
108.3	2.4628	2.81383	3.6926
108.4	2.39315	3.12593	3.79142
108.5	2.58312	3.15766	3.81652
108.6	2.35043	3.09148	3.83615
108.7	2.44145	3.03179	3.74997
108.8	2.54306	3.10264	3.65944
108.9	2.44653	3.04514	3.69756
109	2.45376	3.04326	3.60825
109.1	2.49161	3.16308	3.57611
109.2	2.32564	3.03849	3.57019
109.3	2.40212	3.15165	3.38916
109.4	2.6146	3.05963	3.28169
109.5	2.57068	3.08202	3.59922
109.6	2.41206	3.04682	3.7338
109.7	2.53734	3.2622	3.66426
109.8	2.56663	3.04214	3.45788
109.9	2.44597	3.19715	3.64314
110	2.44758	3.03745	3.58296
110.1	2.48711	3.19242	3.51013
110.2	2.45855	2.95613	3.56831
110.3	2.6032	3.00827	3.52421
110.4	2.4658	3.06252	3.69271
110.5	2.52099	3.14136	3.71672
110.6	2.41298	3.22448	3.67383
110.7	2.47779	3.14655	3.53513
110.8	2.39893	3.25792	3.61616
110.9	2.55938	3.17689	3.49699
111	2.57764	3.23217	3.48875
111.1	2.57328	3.16117	3.47451
111.2	2.50152	3.21778	3.67462
111.3	2.57785	3.22606	3.46469
111.4	2.429	3.4432	3.65771
111.5	2.55628	3.03155	3.36125
111.6	2.46282	2.94575	3.49131
111.7	2.5282	3.10381	3.35473
111.8	2.62093	2.98576	3.54061
111.9	2.4458	3.1844	3.54654
112	2.53563	3.14918	3.50301
112.1	2.46618	3.42851	3.54681
112.2	2.42757	3.05053	3.5977
112.3	2.55906	3.05996	3.61461
112.4	2.53008	3.1124	3.69052
112.5	2.53209	3.06408	3.57834
112.6	2.50964	3.10426	3.55494
112.7	2.50857	3.14059	3.46725
112.8	2.54524	3.22587	3.48217
112.9	2.69903	3.11935	3.38568
113	2.58603	3.19165	3.48799
113.1	2.73959	3.08707	3.71893
113.2	2.80627	3.15008	3.66897
113.3	2.82002	3.16936	3.7051
113.4	2.58292	3.27104	3.57823
113.5	2.45911	3.23255	3.60487
113.6	2.61586	3.19639	3.49698
113.7	2.54428	3.2254	3.54975
113.8	2.47232	3.16103	3.55579
113.9	2.51359	3.23193	3.59831
114	2.34729	3.25967	3.36291
114.1	2.42518	3.13404	3.44167
114.2	2.43982	3.10063	3.36921
114.3	2.46073	3.17195	3.44245
114.4	2.49694	3.29455	3.33405
114.5	2.2886	3.25542	3.42012
114.6	2.3344	3.26718	3.49018
114.7	2.38975	3.17592	3.50561
114.8	2.49361	3.34579	3.62554
114.9	2.33536	3.31025	3.52374
115	2.40068	3.24474	3.52397
115.1	2.64065	3.2596	3.51533
115.2	2.65655	3.3141	3.56562
115.3	2.67738	3.36567	3.52511
115.4	2.44319	3.40512	3.56114
115.5	2.41703	3.28831	3.57906
115.6	2.47852	3.46844	3.49534
115.7	2.47287	3.4204	3.46352
115.8	2.38943	3.3979	3.45986
115.9	2.44779	3.57026	3.71591
116	2.44824	3.41164	3.62172
116.1	2.37406	3.32078	3.65501
116.2	2.47643	3.12433	3.52607
116.3	2.44283	3.12032	3.51457
116.4	2.38729	3.10735	3.59018
116.5	2.35639	3.12688	3.61508
116.6	2.49321	3.15723	3.76538
116.7	2.51204	3.00841	3.59024
116.8	2.50782	3.03866	3.63747
116.9	2.54164	3.23664	3.72226
117	2.64407	3.07251	3.75046
117.1	2.52703	3.02434	3.75601
117.2	2.50858	2.98904	3.55972
117.3	2.53055	2.97087	3.47036
117.4	2.47167	3.1158	3.29954
117.5	2.46787	3.10765	3.51243
117.6	2.46118	2.79556	3.36903
117.7	2.5669	2.96403	3.40137
117.8	2.51525	3.04858	3.59532
117.9	2.44503	2.97686	3.35458
118	2.51045	3.16561	3.49653
118.1	2.36678	2.89393	3.38275
118.2	2.5317	3.11589	3.39028
118.3	2.53828	3.04704	3.51977
118.4	2.62529	3.01294	3.40843
118.5	2.52497	3.21904	3.3949
118.6	2.46622	3.0213	3.3506
118.7	2.37188	3.07619	3.13563
118.8	2.68561	3.02075	3.18784
118.9	2.46366	3.10306	3.48469
119	2.44099	3.03628	3.41128
119.1	2.50256	3.04152	3.4956
119.2	2.4707	3.09418	3.4459
119.3	2.43714	3.03346	3.4037
119.4	2.49002	2.99021	3.45628
119.5	2.39173	2.96114	3.49307
119.6	2.55483	2.94816	3.58737
119.7	2.36188	2.94963	3.71224
119.8	2.27151	3.04359	3.8129
119.9	2.42573	2.95244	3.59036
120	2.44285	3.04173	3.72761
120.1	2.42945	2.9621	3.5429
120.2	2.41447	2.90829	3.76802
120.3	2.48518	2.93995	3.99256
120.4	2.42351	2.86508	3.67357
120.5	2.29054	2.95471	3.5816
120.6	2.40489	2.93638	3.81409
120.7	2.39677	2.9886	3.70738
120.8	2.42923	2.92682	3.62517
120.9	2.40729	2.97041	3.73091
121	2.33941	2.82777	3.50568
121.1	2.38804	3.01762	3.81851
121.2	2.26843	2.99026	3.65766
121.3	2.43015	3.07153	3.63759
121.4	2.34018	3.13846	3.54054
121.5	2.3438	3.01169	3.56004
121.6	2.42088	2.96281	3.16555
121.7	2.32064	3.11522	3.62774
121.8	2.40389	3.04778	3.5832
121.9	2.28031	3.15182	3.69874
122	2.31974	3.14807	3.61643
122.1	2.34046	3.24684	3.69821
122.2	2.39444	3.05762	3.70495
122.3	2.3816	2.96406	3.68583
122.4	2.41106	3.01236	3.66607
122.5	2.4259	3.12141	3.75404
122.6	2.3555	3.01282	3.57126
122.7	2.42967	3.05414	3.49714
122.8	2.38723	3.10928	3.75057
122.9	2.47561	3.07998	3.80824
123	2.385	3.15448	3.69839
123.1	2.4134	3.19348	3.7666
123.2	2.33296	3.17062	3.65535
123.3	2.50103	3.01476	3.70664
123.4	2.53151	2.97714	3.46057
123.5	2.4608	2.94104	3.35019
123.6	2.49527	3.09694	3.27342
123.7	2.3365	2.94862	3.39909
123.8	2.40951	2.9574	3.35599
123.9	2.30918	2.92079	3.24955
124	2.17602	3.03469	3.42689
124.1	2.37828	2.9185	3.22395
124.2	2.54481	2.94098	3.30387
124.3	2.38234	2.8983	3.35612
124.4	2.48646	3.12332	3.36567
124.5	2.39489	3.15515	3.25537
124.6	2.33493	3.23614	3.27759
124.7	2.37305	3.04276	3.33519
124.8	2.43753	3.08076	3.21976
124.9	2.39942	3.09602	3.43779
125	2.29558	3.27513	3.39366
125.1	2.46306	3.21644	3.40514
125.2	2.41388	3.04496	3.36287
125.3	2.40056	3.16865	3.34811
125.4	2.37631	3.07153	3.27746
125.5	2.38555	3.17561	3.415
125.6	2.23642	3.01473	3.37735
125.7	2.18606	3.22258	3.38782
125.8	2.38536	3.14173	3.26644
125.9	2.35282	3.00706	3.40183
126	2.23936	2.9352	3.43376
126.1	2.56307	2.94601	3.42219
126.2	2.39065	2.93358	3.51586
126.3	2.42718	2.93301	3.4895
126.4	2.53452	2.89652	3.78531
126.5	2.44388	3.01099	3.21994
126.6	2.4514	2.86319	3.26049
126.7	2.41077	2.8245	3.51007
126.8	2.36555	2.83667	3.27406
126.9	2.38762	2.89267	3.39331
127	2.38411	2.76712	3.44402
127.1	2.46577	2.79921	3.55641
127.2	2.47156	2.86485	3.38
127.3	2.54037	2.95377	3.62678
127.4	2.50408	2.92939	3.67366
127.5	2.71353	3.00667	3.56
127.6	2.53946	2.80488	3.86191
127.7	2.54434	2.90414	3.58804
127.8	2.57676	2.96226	3.78193
127.9	2.65511	2.98603	3.4821
128	2.40411	2.98187	3.80779
128.1	2.49722	2.94288	3.65883
128.2	2.57463	2.84466	3.50549
128.3	2.65804	2.79328	3.30934
128.4	2.68935	2.84193	3.43158
128.5	2.57375	2.82965	3.40807
128.6	2.65065	2.80906	3.51622
128.7	2.69219	2.87369	3.53146
128.8	2.48986	2.87005	3.73591
128.9	2.73418	3.03254	3.49971
129	2.74517	2.92938	3.49029
129.1	3.11528	2.85008	3.72402
129.2	3.06218	2.95408	3.75656
129.3	2.99226	3.09534	3.58749
129.4	2.97914	3.17502	3.8549
129.5	3.02294	3.33849	3.74591
129.6	2.81961	3.14824	3.60137
129.7	3.03848	3.04572	3.67003
129.8	2.77965	3.08437	3.51312
129.9	2.86119	3.16153	3.84206
130	3.08002	3.04307	3.47055
130.1	2.75927	3.26464	3.56124
130.2	2.80298	3.107	3.61662
130.3	2.73416	2.95836	3.8278
130.4	2.76682	2.76976	3.55487
130.5	2.58752	3.03934	3.53026
130.6	2.79773	3.2156	3.56248
130.7	2.59336	3.14511	3.44118
130.8	2.70721	2.97274	3.6899
130.9	2.59314	2.97178	3.82678
131	2.70262	2.90798	3.64416
131.1	2.75445	3.07614	3.68866
131.2	2.80726	2.90354	3.84382
131.3	2.86029	2.9184	3.68823
131.4	2.8733	2.92352	3.53351
131.5	2.88534	3.13355	3.48959
131.6	2.85526	3.11637	3.47508
131.7	2.93625	3.01789	3.67058
131.8	2.66612	2.94241	3.50729
131.9	2.50895	2.85309	3.47554
132	2.70957	3.02873	3.68541
132.1	2.69279	3.12534	3.59625
132.2	2.9575	3.0031	3.85306
132.3	2.75936	2.9014	3.94274
132.4	2.8187	2.98048	3.48519
132.5	3.10295	2.97504	3.47028
132.6	2.94768	2.99671	3.41596
132.7	3.11148	2.93166	3.69835
132.8	3.01692	3.06355	3.49739
132.9	3.00123	3.04539	3.58742
133	3.02226	2.99933	3.45794
133.1	2.99661	3.00109	3.56787
133.2	2.98608	3.01818	3.55422
133.3	2.84311	2.87755	3.33348
133.4	3.06081	3.00388	3.61364
133.5	3.23723	3.0728	3.51392
133.6	2.95838	3.08321	3.60331
133.7	3.12908	3.1086	3.46541
133.8	2.99412	3.11069	3.5449
133.9	3.04671	3.13879	3.53864
134	2.9696	2.96427	3.88164
134.1	2.92426	2.97571	3.50063
134.2	2.857	2.96429	3.69864
134.3	2.91923	3.11831	3.80038
134.4	2.81985	3.0443	3.81421
134.5	3.04988	3.00415	3.99759
134.6	3.01647	2.96971	3.95354
134.7	3.05736	3.03601	3.78428
134.8	3.09445	3.1031	3.66413
134.9	3.15953	3.0754	3.63104
135	2.9163	3.11293	3.72415
135.1	3.1835	3.00776	3.87442
135.2	3.00698	3.22874	3.76783
135.3	2.782	3.08748	3.66526
135.4	2.91515	3.10235	3.6784
135.5	2.82953	3.2029	3.61443
135.6	2.78208	3.0452	3.62246
135.7	2.8053	3.15936	3.59199
135.8	2.81391	3.10221	3.35952
135.9	2.99177	3.13062	3.46042
136	2.80466	3.08372	3.70165
136.1	2.63018	3.03752	3.68715
136.2	2.67851	3.02878	3.5471
136.3	2.74801	3.09893	3.37967
136.4	3.00376	2.9464	3.40953
136.5	3.09877	3.13774	3.33475
136.6	3.11778	3.04995	3.30347
136.7	2.8499	3.02076	3.42027
136.8	2.75062	3.05006	3.61449
136.9	2.89322	3.01813	3.39148
137	2.80168	2.98661	3.38984
137.1	2.83831	2.94163	3.54818
137.2	2.90818	3.05141	3.41481
137.3	2.9729	3.05338	3.4773
137.4	2.8961	2.91998	3.5058
137.5	2.86111	3.12211	3.52225
137.6	3.04525	2.9917	3.38033
137.7	2.76118	3.20328	3.46107
137.8	2.993	2.99966	3.4587
137.9	2.87669	3.08749	3.50774
138	3.13988	3.09593	3.5681
138.1	3.12237	3.04911	3.70165
138.2	3.10437	3.08299	3.76858
138.3	2.93222	3.09463	3.81957
138.4	3.01017	3.24771	3.33665
138.5	2.80868	3.0369	3.63322
138.6	2.79628	3.15953	3.51205
138.7	2.63314	3.11126	3.72175
138.8	2.6021	3.14025	3.50587
138.9	2.61898	3.03752	3.78399
139	2.85841	3.11048	3.6759
139.1	2.94891	3.08075	3.607
139.2	2.78145	2.98996	3.71501
139.3	2.77048	3.10978	3.72034
139.4	2.79653	3.23676	3.68729
139.5	2.87535	3.24775	3.68031
139.6	3.13861	2.95174	3.47761
139.7	3.06483	3.20558	3.77079
139.8	2.9481	3.18852	3.44871
139.9	3.0075	3.17732	3.77367
140	2.95119	3.23811	3.74518
140.1	2.76559	3.18828	3.75737
140.2	2.79235	3.15265	3.72983
140.3	2.75765	3.16992	3.63554
140.4	2.81782	3.09839	3.50385
140.5	2.82613	3.0458	3.62932
140.6	2.68332	3.052	3.58805
140.7	2.72663	3.07842	3.72149
140.8	2.77867	2.99291	3.55718
140.9	2.88785	3.1838	3.62069
141	2.93289	2.97439	3.80496
141.1	2.9731	3.06167	3.59993
141.2	2.94147	3.0145	3.50444
141.3	2.70454	3.06355	3.74553
141.4	2.92518	2.96658	3.68377
141.5	3.01891	3.1818	3.78137
141.6	2.99257	2.92724	3.66512
141.7	2.59126	2.86903	3.60623
141.8	2.79915	2.98222	3.69474
141.9	2.88725	2.91193	3.69071
142	2.7307	3.03103	3.71572
142.1	2.81071	3.02643	3.451
142.2	2.81176	3.01701	3.51495
142.3	2.85374	3.04313	3.54733
142.4	2.68022	2.92333	3.56303
142.5	2.82091	3.07946	3.71238
142.6	2.81821	3.08643	3.46082
142.7	2.71329	3.19794	3.64869
142.8	3.01543	3.15365	3.68351
142.9	2.9908	3.12566	3.64487
143	2.82934	3.08645	3.77611
143.1	2.8027	2.92384	3.76363
143.2	2.88532	3.22872	3.58701
143.3	2.64546	3.07287	3.63787
143.4	2.9573	2.92247	3.60335
143.5	3.11416	3.03062	3.82837
143.6	3.07215	3.10857	3.96033
143.7	3.00007	3.01608	3.65571
143.8	2.85317	3.09739	3.59835
143.9	3.20901	2.92645	3.7972
144	2.85734	2.91042	3.74355
144.1	2.96434	3.03421	3.4454
144.2	2.68361	2.98317	3.47016
144.3	2.83439	3.08651	3.55635
144.4	2.83512	3.03988	3.73544
144.5	2.90336	2.94885	3.61816
144.6	2.96675	3.08496	3.60857
144.7	2.7845	2.91599	3.6257
144.8	2.79265	3.03095	3.59633
144.9	3.14418	2.91098	3.55847
145	3.05729	3.01425	3.61883
145.1	2.86063	2.88276	3.61906
145.2	2.87457	3.05533	3.5824
145.3	3.03584	2.92906	3.67025
145.4	3.07717	3.03179	3.62481
145.5	3.02023	3.03311	3.55979
145.6	3.08948	3.05544	3.47818
145.7	3.03475	3.14016	3.4876
145.8	3.00005	3.1796	3.18734
145.9	2.93711	3.15225	3.29852
146	2.88419	3.07699	3.33115
146.1	3.00977	3.04845	3.41236
146.2	3.07343	3.04113	3.28074
146.3	3.00774	2.97028	3.3737
146.4	3.1434	2.95712	3.51332
146.5	3.04882	2.97354	3.37186
146.6	2.98579	2.88685	3.52579
146.7	3.19388	3.01269	3.50907
146.8	3.00579	3.04959	3.26907
146.9	3.07905	3.03372	3.37115
147	2.96222	3.03183	3.37036
147.1	2.90703	3.06767	3.33141
147.2	2.89444	3.1404	3.35591
147.3	2.99336	3.07544	3.45199
147.4	2.95588	3.01198	3.44448
147.5	2.94012	3.10591	3.32827
147.6	3.03672	3.05874	3.44573
147.7	2.90947	3.01215	3.54077
147.8	3.27708	3.04154	3.6434
147.9	3.13802	2.91157	3.5035
148	2.96269	3.06781	3.43564
148.1	3.13165	2.96257	3.48078
148.2	3.00287	2.93598	3.47631
148.3	3.12095	2.96652	3.46991
148.4	3.20472	3.01402	3.54168
148.5	2.99712	2.95263	3.42002
148.6	3.1065	3.03101	3.64083
148.7	2.92464	2.94357	3.41808
148.8	3.1081	3.01351	3.37225
148.9	3.12764	3.1297	3.48848
149	3.00274	3.08091	3.46907
149.1	3.12903	3.03899	3.86593
149.2	3.05913	2.9745	3.44837
149.3	2.98284	3.02547	3.42949
149.4	2.88751	2.98362	3.59633
149.5	2.77647	2.94171	3.5068
149.6	2.80013	2.9956	3.58223
149.7	2.87112	3.0302	3.5456
149.8	2.68874	3.04743	3.53456
149.9	2.80646	3.20871	3.56764
150	2.71144	3.18624	3.48971
150.1	2.75376	3.24229	3.56571
150.2	2.72983	3.14874	3.45687
150.3	2.76146	3.18027	3.52196
150.4	2.57223	3.15107	3.42323
150.5	2.84531	3.02261	3.4448
150.6	2.76234	2.96121	3.38836
150.7	2.79457	3.04391	3.31142
150.8	2.74632	2.98825	3.3205
150.9	2.79025	2.94259	3.35088
151	2.91018	3.03288	3.4287
151.1	2.78109	2.99035	3.41428
151.2	2.62316	3.00953	3.42919
151.3	2.72007	3.07178	3.41222
151.4	2.72476	3.01094	3.19391
151.5	2.73601	3.12282	3.21552
151.6	2.9004	3.02835	3.26817
151.7	2.83707	3.07137	3.35208
151.8	2.82016	3.03316	3.20036
151.9	2.86648	2.9465	3.33827
152	2.73461	3.03914	3.49575
152.1	2.90713	3.06072	3.35795
152.2	2.7375	2.82091	3.30445
152.3	2.81219	2.97074	3.35963
152.4	2.8891	2.85302	3.54086
152.5	2.83606	2.91905	3.33469
152.6	2.67081	3.07056	3.34397
152.7	2.84901	2.89432	3.27216
152.8	2.92603	2.95242	3.301
152.9	2.89488	2.93179	3.24534
153	2.85016	2.9301	3.46778
153.1	2.85777	2.94898	3.3944
153.2	2.84485	2.88975	3.48973
153.3	2.90473	3.13241	3.37893
153.4	3.09457	2.93766	3.51463
153.5	3.23761	2.97714	3.3454
153.6	3.17425	3.07424	3.31699
153.7	3.12177	2.89012	3.28794
153.8	3.01151	2.90943	3.35433
153.9	3.15908	2.80141	3.36111
154	3.04228	2.88653	3.35634
154.1	3.20874	3.03644	3.46973
154.2	3.43513	2.90235	3.47795
154.3	3.17639	2.9901	3.60797
154.4	3.06296	2.90564	3.45001
154.5	3.3972	2.99846	3.45818
154.6	3.20993	2.84896	3.53917
154.7	3.34825	2.92812	3.31153
154.8	3.20708	3.00111	3.60943
154.9	3.19138	2.87173	3.39952
155	3.25946	2.97013	3.48845
155.1	3.10889	2.92468	3.53114
155.2	3.09964	2.90391	3.46225
155.3	3.1394	2.8747	3.42124
155.4	3.16349	2.8351	3.40226
155.5	3.15394	2.91005	3.52005
155.6	3.15339	2.88217	3.32767
155.7	3.26226	2.95859	3.33302
155.8	3.31132	2.92594	3.27822
155.9	3.16173	2.97167	3.38528
156	3.127	2.89964	3.34508
156.1	3.2999	3.05271	3.23091
156.2	3.25518	3.03725	3.34037
156.3	3.21512	3.03413	3.40565
156.4	3.30409	2.99298	3.36912
156.5	3.25293	3.03576	3.42128
156.6	3.17801	3.02807	3.60411
156.7	3.17259	2.97424	3.31609
156.8	3.24656	3.07497	3.19911
156.9	3.34943	2.94129	3.41285
157	3.32143	2.88471	3.50878
157.1	3.03803	2.96297	3.64481
157.2	2.99729	3.0309	3.62964
157.3	2.98566	3.04376	3.41229
157.4	3.04213	2.88577	3.57235
157.5	3.04213	2.99069	3.76924
157.6	3.19247	2.95231	3.56612
157.7	3.10371	2.91427	3.4713
157.8	3.03568	2.86542	3.58232
157.9	2.83502	3.01827	3.42236
158	2.88307	3.05105	3.51034
158.1	3.02224	2.92848	3.43564
158.2	2.9091	2.98003	3.69395
158.3	2.86093	3.12501	3.5252
158.4	2.80262	3.11146	3.55212
158.5	2.6936	3.00264	3.66823
158.6	2.85148	2.90866	3.4755
158.7	2.79375	3.19226	3.45909
158.8	2.82485	3.0104	3.51916
158.9	2.92969	3.15032	3.49466
159	2.7199	2.9125	3.44319
159.1	2.77738	2.9056	3.70902
159.2	2.85871	3.1246	3.49335
159.3	3.00688	2.8454	3.52858
159.4	2.92414	2.87645	3.54283
159.5	3.00082	2.99361	3.56779
159.6	2.91523	3.01629	3.48474
159.7	2.99229	2.81622	3.61334
159.8	2.97586	3.00249	3.63588
159.9	2.88267	3.09701	3.64546
160	2.83908	2.95488	3.8045
160.1	3.03644	3.06219	3.64476
160.2	2.82569	3.05264	3.45901
160.3	2.86451	3.11968	3.52978
160.4	2.926	3.11004	3.54602
160.5	2.82607	2.98337	3.63422
160.6	3.09572	2.9375	3.58033
160.7	3.06893	2.89452	3.74758
160.8	3.09111	2.93842	3.77145
160.9	3.01133	2.93104	3.58271
161	3.11569	2.96333	3.72053
161.1	3.06186	2.8932	3.57282
161.2	3.04132	3.00077	3.59851
161.3	2.77914	2.89814	3.80628
161.4	2.84025	2.88531	3.54743
161.5	3.04235	2.98886	3.63282
161.6	2.91456	2.86174	3.62025
161.7	2.87645	2.74283	3.75127
161.8	2.86503	2.87172	3.72955
161.9	2.97825	2.78167	3.67599
162	2.89757	2.93767	3.44876
162.1	3.03625	2.85031	3.67435
162.2	3.13307	3.13554	3.78663
162.3	3.04018	2.96763	3.67914
162.4	3.11113	2.79614	3.92941
162.5	3.11448	2.90448	3.99656
162.6	3.09424	2.85378	3.91182
162.7	3.02906	3.02599	3.74249
162.8	2.96777	2.88721	3.84616
162.9	3.08035	2.83368	3.89343
163	3.07377	2.85112	3.83649
163.1	3.19331	2.80532	3.84758
163.2	3.08538	2.82367	3.69621
163.3	3.19159	2.89383	3.79665
163.4	3.06963	2.85235	3.89887
163.5	3.00832	2.94571	3.90771
163.6	3.00182	2.83806	3.74256
163.7	3.03813	2.82408	3.51811
163.8	3.15091	2.87335	3.50629
163.9	3.22905	2.83157	3.63326
164	3.16221	2.89755	3.77918
164.1	3.21483	3.03871	3.69043
164.2	3.21861	2.86578	3.50064
164.3	3.22972	2.8305	3.69945
164.4	3.24818	2.92078	3.61706
164.5	3.10892	2.86848	3.79943
164.6	3.04888	2.80644	3.75187
164.7	3.11929	2.73729	3.51058
164.8	3.08817	2.76363	3.65821
164.9	3.05157	2.86901	3.58539
165	3.23844	2.89356	3.4243
165.1	3.23402	2.89404	3.47914
165.2	3.07499	2.9123	3.47113
165.3	3.12213	2.80698	3.58716
165.4	3.02841	2.8909	3.38767
165.5	3.02251	2.86405	3.57592
165.6	3.02232	2.77797	3.45657
165.7	2.95727	2.79243	3.46336
165.8	2.99885	2.85661	3.60947
165.9	3.10289	2.76437	3.45792
166	3.03764	2.75252	3.41548
166.1	3.06571	2.79232	3.40284
166.2	2.84177	2.92717	3.42415
166.3	2.87388	2.8371	3.32779
166.4	2.95857	2.76046	3.43594
166.5	2.99428	2.94221	3.55205
166.6	3.04826	2.86548	3.38226
166.7	2.96958	2.85384	3.42111
166.8	2.97472	2.90887	3.45571
166.9	3.07716	2.85106	3.41722
167	3.08971	3.02706	3.38215
167.1	3.10936	2.93229	3.47075
167.2	2.97078	2.88127	3.42054
167.3	3.00266	2.92266	3.537
167.4	3.07754	3.0001	3.42548
167.5	3.01954	2.95016	3.44437
167.6	2.93602	2.94274	3.4435
167.7	3.25687	2.8211	3.44978
167.8	3.12101	2.9488	3.4385
167.9	3.22643	2.88499	3.52796
168	3.25403	3.08129	3.51203
168.1	3.02716	2.91886	3.70625
168.2	3.08199	2.87939	3.49348
168.3	3.06503	2.98261	3.54968
168.4	3.1701	2.95047	3.52113
168.5	3.06779	2.9349	3.70702
168.6	3.07458	3.03915	3.42903
168.7	3.13106	2.9352	3.58937
168.8	3.16326	3.01905	3.51165
168.9	3.1918	2.89926	3.54862
169	3.16556	2.89214	3.46153
169.1	3.12036	2.84764	3.6802
169.2	3.00709	2.9411	3.50959
169.3	3.09822	2.80419	3.53692
169.4	3.07002	2.80846	3.444
169.5	3.08363	2.92442	3.47787
169.6	3.17888	2.68997	3.52988
169.7	3.08295	2.84183	3.29435
169.8	3.03716	2.79908	3.44491
169.9	3.10697	2.89694	3.46966
170	2.9539	2.70157	3.44005
170.1	3.08707	2.86505	3.59934
170.2	3.08157	2.8644	3.36706
170.3	2.98202	2.8769	3.48782
170.4	2.92979	2.90887	3.45469
170.5	3.0831	2.91247	3.3868
170.6	3.10175	2.86743	3.46013
170.7	3.22154	3.06464	3.43485
170.8	3.29249	2.86563	3.44468
170.9	3.00523	2.77725	3.41855
171	3.14385	2.91193	3.45876
171.1	3.30447	2.84899	3.44853
171.2	3.32204	2.85063	3.4941
171.3	3.37757	2.87767	3.47715
171.4	3.02296	2.85298	3.56
171.5	3.15186	2.88634	3.48645
171.6	3.19669	2.81853	3.53305
171.7	3.05311	2.86386	3.51005
171.8	3.11959	2.81758	3.52323
171.9	3.4502	2.92213	3.54634
172	3.1787	2.82743	3.42826
172.1	2.92212	2.82094	3.61276
172.2	2.98215	2.89708	3.56704
172.3	3.21991	2.91016	3.32215
172.4	3.15612	2.90935	3.39183
172.5	3.23362	2.83617	3.33697
172.6	3.06827	2.92024	3.45273
172.7	3.15935	2.99185	3.42535
172.8	3.11194	2.95899	3.23681
172.9	3.12626	3.10475	3.45752
173	3.10717	2.79121	3.28476
173.1	2.97471	2.88924	3.17952
173.2	3.1581	2.86016	3.19957
173.3	3.14237	2.83183	3.17175
173.4	3.07968	2.7468	3.19808
173.5	3.05095	3.01831	3.4576
173.6	3.05865	2.87556	3.16944
173.7	3.04462	2.79847	3.19668
173.8	3.11478	2.90013	3.23818
173.9	3.11677	2.91916	3.22634
174	2.93758	2.88895	3.05477
174.1	2.99886	2.92914	3.1782
174.2	3.04942	2.82418	3.27613
174.3	2.95535	2.95686	3.3332
174.4	3.05179	2.84004	3.08662
174.5	3.15678	2.79976	3.32451
174.6	2.95754	2.86046	3.28882
174.7	2.90086	2.83225	3.38813
174.8	3.05651	2.89168	3.53782
174.9	3.10998	2.80421	3.30974
175	3.06709	2.77982	3.43782
175.1	3.01957	2.81372	3.40414
175.2	2.9007	2.86554	3.31013
175.3	2.81621	2.93444	3.06025
175.4	2.98106	2.83223	3.30204
175.5	2.96781	2.80359	3.3182
175.6	3.03342	2.84387	3.27109
175.7	2.98663	2.8624	3.19066
175.8	2.92152	2.76663	3.22597
175.9	3.03429	2.787	3.34286
176	3.12262	2.7763	3.25138
176.1	2.90544	2.80066	3.30659
176.2	2.96598	2.83064	3.29759
176.3	2.95524	2.92039	3.41179
176.4	3.06041	2.93792	3.3343
176.5	3.06296	2.9166	3.18483
176.6	3.04347	3.01888	3.38285
176.7	3.06447	2.84804	3.23972
176.8	3.01626	2.91953	3.25104
176.9	3.0365	2.93847	3.17397
177	3.0647	2.97896	3.27272
177.1	3.11229	3.10529	3.18039
177.2	3.26474	3.10961	3.08118
177.3	3.13235	2.90263	2.9858
177.4	2.89442	2.94643	3.25184
177.5	2.86577	2.94873	3.04794
177.6	2.9304	2.87759	3.02721
177.7	2.99254	2.93714	3.33683
177.8	3.06749	2.89706	3.30606
177.9	3.1461	2.89708	3.341
178	3.15785	2.88168	3.42644
178.1	3.10752	2.77586	3.19045
178.2	3.05389	2.70231	3.27562
178.3	3.04856	2.8043	3.27903
178.4	3.13076	2.85239	3.08723
178.5	2.89696	2.77626	3.06903
178.6	2.95992	2.90838	3.11923
178.7	2.95477	2.77342	3.38697
178.8	3.05585	2.7799	3.59937
178.9	3.00222	2.87443	3.46217
179	2.9822	2.79724	3.4189
179.1	3.10107	2.92039	3.43059
179.2	2.99558	2.79769	3.33093
179.3	2.92918	2.91033	3.31594
179.4	2.98491	2.84109	3.3398
179.5	3.08724	2.86566	3.33285
179.6	3.14109	2.9035	3.30314
179.7	3.03144	2.84754	3.35958
179.8	3.09628	2.77936	3.37523
179.9	3.00349	2.91473	3.19854
180	2.92649	2.81678	3.3252
180.1	3.02573	2.82411	3.24845
180.2	3.1448	2.80666	3.35821
180.3	3.08796	2.76184	3.43348
180.4	3.13282	2.97974	3.34291
180.5	2.96985	2.8052	3.3116
180.6	3.08226	2.84935	3.3143
180.7	3.03966	2.81026	3.33636
180.8	3.16165	2.81046	3.33524
180.9	3.07094	2.88732	3.70191
181	3.05096	2.76718	3.5462
181.1	3.08001	2.85983	3.43549
181.2	3.03599	2.84362	3.37749
181.3	3.09142	2.96162	3.39174
181.4	3.03328	2.95098	3.25587
181.5	3.03332	2.94177	3.33139
181.6	3.13199	2.85081	3.13216
181.7	2.95243	3.0125	3.46575
181.8	3.01501	2.81547	3.17063
181.9	2.96547	2.8547	3.29557
182	2.87692	2.82919	3.46288
182.1	2.97953	2.82391	3.31101
182.2	2.91105	2.94629	3.40164
182.3	2.91264	2.97192	3.41962
182.4	2.84913	2.93668	3.40865
182.5	3.07763	2.89103	3.31295
182.6	2.94714	2.94251	3.35553
182.7	3.17683	2.84963	3.64214
182.8	2.91664	3.02826	3.52263
182.9	3.08214	2.97353	3.56055
183	3.03654	3.05199	3.40293
183.1	3.02797	3.01329	3.60505
183.2	3.07518	2.96733	3.30038
183.3	3.01754	2.92364	3.25618
183.4	2.93727	3.00499	3.47247
183.5	3.28909	2.98422	3.29876
183.6	3.09447	2.81453	3.49953
183.7	3.21174	2.87574	3.46357
183.8	3.14	2.89976	3.30264
183.9	3.22552	2.97863	3.31121
184	3.31819	2.84192	3.35376
184.1	3.16443	2.97879	3.42804
184.2	3.10592	2.90882	3.33483
184.3	3.05251	3.07613	3.45999
184.4	3.0901	2.98234	3.58036
184.5	2.95607	2.99832	3.51426
184.6	3.27993	2.98672	3.271
184.7	3.16561	2.97099	3.24682
184.8	3.05438	2.94553	3.38183
184.9	3.19834	2.96968	3.47129
185	3.39579	3.01627	3.2594
185.1	3.32931	2.9651	3.41562
185.2	3.17409	2.95523	3.38229
185.3	3.2475	2.84743	3.65569
185.4	3.18226	2.93268	3.39372
185.5	3.24635	2.77327	3.36828
185.6	3.41323	2.87352	3.56463
185.7	3.19782	2.85922	3.55531
185.8	3.25228	2.99121	3.8799
185.9	3.23557	2.88874	3.32766
186	3.28796	2.99851	3.31714
186.1	3.2254	2.93583	3.34765
186.2	3.07849	2.96841	3.18401
186.3	3.1114	2.9917	3.36035
186.4	3.23996	3.00197	3.32702
186.5	3.23147	2.84218	3.07189
186.6	3.07329	2.84827	3.29938
186.7	3.12511	2.98376	3.39962
186.8	3.21033	2.96653	3.25147
186.9	3.08879	2.78045	3.1761
187	3.48308	2.81561	3.61594
187.1	3.11705	2.84618	3.68978
187.2	3.04798	2.96968	3.46751
187.3	3.19081	2.78428	3.28442
187.4	3.20704	2.745	3.60543
187.5	3.01976	2.84613	3.41206
187.6	3.03647	2.82985	3.48797
187.7	3.05558	2.90646	3.4259
187.8	3.11365	3.01011	3.35614
187.9	2.98086	2.92081	3.22708
188	3.03444	2.98637	3.39752
188.1	3.1213	2.99188	3.41056
188.2	3.10831	2.93894	3.38535
188.3	3.19205	3.09784	3.17418
188.4	3.45426	3.02548	3.33432
188.5	3.30609	3.03109	3.21667
188.6	3.28843	2.97906	3.22099
188.7	3.14575	3.0733	3.31106
188.8	3.07985	2.94494	3.42456
188.9	3.03905	2.97485	3.48917
189	2.98212	2.80087	3.39092
189.1	2.99178	3.03568	3.55399
189.2	2.91048	2.84429	3.39231
189.3	3.00522	2.73451	3.4026
189.4	3.0716	2.86045	3.58495
189.5	3.15914	2.76124	3.84511
189.6	3.10564	2.82916	3.69711
189.7	3.23193	2.94373	3.61083
189.8	3.16815	2.76384	3.52415
189.9	3.21783	2.83719	3.60126
190	3.13279	2.86974	3.4782
190.1	3.27174	2.92207	3.49187
190.2	3.20138	2.84701	3.28077
190.3	3.25273	2.80052	3.24193
190.4	3.06376	2.95867	3.32608
190.5	3.2371	2.86913	3.4237
190.6	3.23234	2.92071	3.44272
190.7	3.44995	2.87287	3.40713
190.8	3.34172	2.92658	3.60985
190.9	3.4972	2.97651	3.40495
191	3.42663	2.80054	3.64574
191.1	3.3393	2.86635	3.38514
191.2	3.2936	2.8358	3.41188
191.3	3.34219	2.84359	3.43905
191.4	3.29183	2.74623	3.2722
191.5	3.5059	2.84596	3.5912
191.6	3.37508	2.84101	3.76425
191.7	3.33747	2.85739	3.59624
191.8	3.30474	3.08203	3.82862
191.9	3.36336	2.90636	3.73256
192	3.31763	2.7838	3.67868
192.1	3.28458	2.86063	3.86343
192.2	3.24659	2.85056	3.71366
192.3	3.27638	2.84883	3.80538
192.4	3.23468	2.83119	3.3929
192.5	3.21509	2.81551	3.4665
192.6	3.20698	2.87519	3.50242
192.7	3.28854	2.87729	3.35514
192.8	3.17231	2.88528	3.30268
192.9	3.15193	2.7903	3.2117
193	3.21616	2.78262	3.0901
193.1	3.42527	2.78352	3.23834
193.2	3.45544	2.79546	3.41204
193.3	3.35447	2.84594	3.42838
193.4	3.34657	2.70469	3.32262
193.5	3.10211	2.78513	3.33839
193.6	3.33084	2.81116	3.47038
193.7	3.39956	2.89949	3.5504
193.8	3.17948	2.81922	3.20856
193.9	3.30886	2.94935	3.05933
194	3.24314	2.82482	3.0805
194.1	3.40318	2.9492	3.21714
194.2	3.38281	2.90036	3.20421
194.3	3.21151	2.77652	3.39684
194.4	3.14959	2.77397	3.13704
194.5	3.25657	2.82327	3.19871
194.6	3.26861	2.8455	3.10462
194.7	3.11535	2.78896	3.2747
194.8	3.21753	2.81076	3.1677
194.9	3.13387	2.82877	3.23453
195	3.21009	2.94991	3.1659
195.1	3.15902	2.82554	3.06096
195.2	3.15318	2.84835	3.10967
195.3	3.11347	2.76924	3.31664
195.4	3.38302	2.83791	3.23031
195.5	3.23664	2.88828	3.2028
195.6	3.29915	2.90807	3.14567
195.7	3.3455	2.83199	3.271
195.8	3.16516	2.75324	3.20763
195.9	3.18999	2.91038	3.29792
196	3.22749	2.87133	3.20176
196.1	3.17612	2.77291	3.28276
196.2	3.08319	2.84424	3.28138
196.3	3.26477	2.94897	3.43576
196.4	3.14444	2.84658	3.37085
196.5	3.2272	2.81704	3.16901
196.6	3.26309	2.7814	3.22621
196.7	3.12801	2.79894	3.34447
196.8	3.0551	2.87174	3.31252
196.9	2.99002	2.93562	3.21217
197	3.07344	2.84992	3.22347
197.1	3.07614	2.92754	3.3331
197.2	3.37026	2.82557	3.33216
197.3	3.34689	2.90352	3.222
197.4	3.32531	2.89057	3.397
197.5	3.38842	3.00623	3.11592
197.6	3.30286	2.9667	3.08401
197.7	3.48059	2.97733	3.45712
197.8	3.31652	2.78486	3.28138
197.9	3.3492	2.82866	3.43604
198	3.45443	2.89037	3.26806
198.1	3.23978	2.99877	3.08843
198.2	3.18276	2.85231	3.30504
198.3	3.23527	2.98427	3.48796
198.4	3.36588	2.96977	3.28009
198.5	3.13204	2.86392	3.21197
198.6	3.08424	2.86074	3.25307
198.7	3.2708	2.86829	3.20943
198.8	3.2709	2.85615	3.2818
198.9	3.12853	2.8614	3.32446
199	3.24447	3.03301	3.21673
199.1	3.23562	3.03655	3.28502
199.2	3.19084	3.0421	3.16838
199.3	3.18295	3.13371	3.17295
199.4	3.18902	3.00923	3.14105
199.5	3.16571	2.85193	3.27561
199.6	3.22766	2.79501	3.11645
[truncated: 8,205 more rows]

## Sheet: Figure 5b
Dynamics (529-556)
	RMSD (Å)
Time (ns)	Apo	OM	Mava
0	0.000503621	8.60071e-06	0.000523613
0.1	1.14506	0.682359	0.647997
0.2	0.900204	0.610939	0.656007
0.3	0.797865	1.91819	0.697599
0.4	1.31126	0.858964	0.937295
0.5	1.13224	1.02857	0.973629
0.6	1.15292	1.25546	0.918199
0.7	1.04301	1.02052	0.929866
0.8	1.32859	1.01761	0.933104
0.9	1.82334	1.47187	0.911623
1	1.41913	0.975736	1.30119
1.1	0.952964	1.60101	1.08749
1.2	2.24519	0.818695	0.880396
1.3	1.75358	1.7504	1.05129
1.4	2.66163	1.10857	1.39454
1.5	2.45546	1.03313	1.38159
1.6	2.59182	1.53387	1.00707
1.7	1.65809	1.73789	0.990301
1.8	2.06749	1.64854	1.48721
1.9	2.23429	0.882266	1.14837
2	1.77052	1.37293	0.752924
2.1	2.69952	1.16887	0.793819
2.2	2.9072	1.31589	1.51214
2.3	2.56252	0.837122	1.01623
2.4	2.23189	1.46567	0.980089
2.5	2.53321	1.44561	1.04056
2.6	2.15819	1.0555	1.16249
2.7	2.4308	0.788586	1.54338
2.8	1.90204	1.13638	1.38431
2.9	2.61997	0.922013	1.38673
3	2.64805	0.88818	1.18542
3.1	2.38461	1.28492	1.38882
3.2	1.92324	0.949359	1.08684
3.3	2.18842	1.32695	1.41783
3.4	1.88738	0.796407	1.75572
3.5	1.95647	1.3008	1.29657
3.6	2.47019	0.959234	1.27018
3.7	3.5327	0.963319	1.77203
3.8	3.27897	1.09708	1.67398
3.9	3.18029	1.2052	2.01859
4	3.75915	1.43614	1.30657
4.1	3.59487	1.51096	1.41875
4.2	3.13336	1.01051	1.53948
4.3	3.61658	1.35305	1.99704
4.4	3.87496	1.37847	2.20923
4.5	4.63877	1.31579	1.22799
4.6	3.27297	1.63977	1.54194
4.7	3.7041	1.77606	2.03731
4.8	3.19677	1.18883	2.00244
4.9	3.00246	1.62144	1.64687
5	2.67141	1.37847	1.27617
5.1	1.90863	1.71427	1.75313
5.2	3.19268	1.41755	1.98346
5.3	2.83657	1.86969	1.96351
5.4	3.13586	1.59841	1.59863
5.5	3.11932	1.55699	1.80476
5.6	2.68843	0.756957	1.48976
5.7	3.21233	1.325	1.69895
5.8	3.66807	1.48203	2.25584
5.9	2.31504	1.44457	1.60465
6	3.56918	1.48237	1.76632
6.1	3.01776	1.38587	1.88237
6.2	3.58158	1.84371	1.65517
6.3	2.82963	1.1255	2.13172
6.4	3.06292	1.55809	1.52359
6.5	2.75089	1.65572	2.36816
6.6	3.18992	1.51881	1.97298
6.7	2.84406	1.79622	1.60016
6.8	2.95078	1.87012	1.60574
6.9	3.07344	1.74103	1.97259
7	2.35101	1.62729	1.55068
7.1	2.32875	1.88217	1.94033
7.2	2.34732	1.47002	1.39754
7.3	2.05096	2.00258	1.42353
7.4	2.54104	1.70212	1.66508
7.5	2.73896	1.35395	1.52356
7.6	2.82647	2.13373	1.84217
7.7	2.57327	1.99579	1.69107
7.8	2.73778	1.67737	1.97412
7.9	2.60059	1.88359	1.54064
8	2.0232	1.67924	1.99481
8.1	3.2915	1.69512	1.77082
8.2	3.19196	2.22195	2.06658
8.3	3.59832	1.59777	2.23326
8.4	3.02138	1.70159	1.49872
8.5	3.22988	1.83516	2.06237
8.6	2.66076	1.56026	1.63483
8.7	3.05707	1.33923	2.26279
8.8	3.12366	1.78587	2.13768
8.9	3.39895	1.79506	2.87018
9	3.24822	1.46547	2.51624
9.1	2.73464	2.09383	1.73826
9.2	2.63405	1.59202	1.80345
9.3	2.71143	1.64376	1.96497
9.4	2.44251	1.38973	1.8787
9.5	3.47879	1.56961	1.74394
9.6	2.83895	1.50897	2.64517
9.7	2.60092	1.9395	2.21135
9.8	2.54697	2.03677	2.19078
9.9	3.21459	1.32155	2.32345
10	2.91517	1.60557	2.09679
10.1	3.02488	1.3193	1.6161
10.2	3.28683	1.2575	1.33752
10.3	2.84614	1.65465	1.51529
10.4	2.77746	2.2305	1.63617
10.5	2.47182	2.06875	1.79757
10.6	2.62335	1.74246	1.73399
10.7	2.72384	1.77648	2.2362
10.8	2.61897	1.66442	2.06157
10.9	2.33721	1.99891	2.26484
11	2.44598	1.81725	2.59642
11.1	2.86752	1.65141	2.54738
11.2	2.93797	1.69845	2.73261
11.3	2.47749	1.81068	2.58218
11.4	2.23237	2.01415	1.76412
11.5	2.11179	2.07684	2.1687
11.6	3.17102	2.15835	2.45856
11.7	3.52122	1.79388	2.1985
11.8	2.61448	1.58279	2.93882
11.9	2.10486	1.85015	1.49231
12	2.18376	1.72868	2.37684
12.1	2.86697	1.68028	1.45226
12.2	2.7522	1.51459	2.09712
12.3	2.58816	1.91431	2.4375
12.4	2.91659	1.48252	2.24481
12.5	3.1881	2.00175	1.76827
12.6	2.78461	1.89135	2.4889
12.7	2.8913	1.83069	2.05781
12.8	3.04532	1.67062	1.56481
12.9	2.87551	1.9634	1.81748
13	2.35832	2.01743	1.59576
13.1	2.83906	1.90827	1.36739
13.2	2.80917	1.76774	1.36484
13.3	2.79453	2.04509	1.81401
13.4	2.84829	1.8859	1.90498
13.5	2.71111	1.99858	1.95977
13.6	2.82488	1.92909	1.60147
13.7	2.70622	1.78564	1.76981
13.8	3.36559	1.63497	1.32824
13.9	2.88646	1.69028	1.48926
14	3.68814	1.91525	1.84987
14.1	3.7661	1.98161	1.9814
14.2	3.03367	1.94158	2.0922
14.3	3.24642	1.95135	1.92817
14.4	3.03808	1.60038	1.7123
14.5	3.52843	1.73369	1.42172
14.6	3.43066	1.61267	2.22819
14.7	2.04767	1.87121	1.60259
14.8	2.5188	1.71752	1.80865
14.9	2.77773	1.89376	1.87498
15	2.21151	2.05745	1.77105
15.1	2.32375	2.0149	2.20008
15.2	2.66164	1.86429	1.99832
15.3	2.77314	1.62631	1.89207
15.4	2.60047	2.06005	2.38581
15.5	2.70954	1.89607	2.07294
15.6	2.36977	1.82175	1.71614
15.7	2.52401	1.93284	2.35149
15.8	1.69507	1.97774	1.86064
15.9	2.27102	2.07126	1.86073
16	1.88401	1.33638	2.69134
16.1	2.61391	1.55263	2.00023
16.2	2.92745	1.84095	2.32715
16.3	2.95944	1.88898	2.51017
16.4	2.00445	1.99288	2.84548
16.5	2.04705	1.64852	2.33745
16.6	3.05487	1.52606	2.26554
16.7	2.5909	1.48794	2.51339
16.8	2.38647	1.77725	2.9399
16.9	3.09591	1.59996	2.90819
17	2.24186	1.96237	2.08331
17.1	2.94703	1.7523	2.56069
17.2	2.40552	1.30448	2.56918
17.3	2.95721	2.19828	2.95777
17.4	2.44768	1.86243	2.43701
17.5	2.13452	1.3609	2.95909
17.6	2.80965	1.71405	2.66406
17.7	3.04728	2.33018	2.34924
17.8	2.15098	1.9009	2.42975
17.9	1.78762	1.42989	2.69282
18	1.73414	1.80461	1.8144
18.1	1.78424	2.28046	2.86733
18.2	1.86927	1.89459	2.17692
18.3	1.94886	2.37286	2.37364
18.4	1.67997	1.80978	2.68723
18.5	1.20581	2.53251	2.28298
18.6	1.64737	1.72696	2.72444
18.7	1.86699	2.12799	2.34418
18.8	2.45989	2.47555	2.55042
18.9	2.89779	2.71918	2.88955
19	2.68394	2.08575	2.53563
19.1	2.89393	1.90987	2.42109
19.2	2.84117	1.50366	2.60567
19.3	1.70809	2.05925	1.86138
19.4	1.67002	1.96028	2.42687
19.5	1.52337	1.89937	2.06955
19.6	2.29411	1.98542	1.96451
19.7	1.49825	1.7568	1.56556
19.8	1.60613	1.74282	2.02763
19.9	2.0261	1.58738	2.24469
20	1.78929	1.53056	1.78185
20.1	2.262	1.96516	2.13391
20.2	2.0741	1.43679	2.70307
20.3	1.7706	1.29096	2.73236
20.4	1.63301	1.38389	2.5436
20.5	1.94713	1.62412	2.13628
20.6	2.71582	1.70209	2.62978
20.7	1.39139	1.63716	2.11604
20.8	1.77727	2.37067	2.77282
20.9	1.60525	2.6915	2.91761
21	1.41087	2.37842	1.85466
21.1	1.57749	2.04648	2.15283
21.2	1.59428	2.40156	2.69527
21.3	2.14031	2.11336	1.41357
21.4	2.21761	1.83782	1.87449
21.5	1.55127	1.70388	2.41053
21.6	2.04603	1.38412	2.40924
21.7	1.14931	1.71214	2.33055
21.8	1.16808	1.9842	1.95099
21.9	1.32933	2.40579	2.74289
22	0.846506	2.1371	2.71466
22.1	1.1906	2.21761	2.694
22.2	1.40099	1.77149	1.76319
22.3	1.3341	1.76687	2.01507
22.4	0.956178	1.79076	2.62944
22.5	1.07865	2.08563	1.93507
22.6	1.13094	2.35827	1.76326
22.7	1.41063	2.60239	2.42248
22.8	1.16854	2.82423	2.10601
22.9	0.938421	2.48176	2.84887
23	1.73343	2.25053	2.91162
23.1	1.45065	1.84031	3.56002
23.2	1.27259	2.02416	1.69488
23.3	1.02723	1.93015	2.57804
23.4	1.10927	2.08377	2.0549
23.5	1.18418	1.7157	3.12783
23.6	1.47599	2.10508	1.88871
23.7	1.67744	1.93408	1.67383
23.8	1.20319	1.99345	2.8557
23.9	1.49168	2.17338	3.16554
24	1.00626	2.29302	2.98776
24.1	1.43442	2.30397	2.90468
24.2	1.64969	2.29439	2.23854
24.3	1.58341	2.51226	3.13213
24.4	1.2647	2.47499	2.05082
24.5	1.12367	2.37316	1.61315
24.6	1.25859	2.32752	2.55561
24.7	1.58455	1.99061	1.7081
24.8	1.95428	2.42787	2.00464
24.9	1.76102	2.67892	1.55363
25	1.38641	2.0533	1.86625
25.1	2.08141	1.99433	1.82699
25.2	2.4513	1.7591	2.11978
25.3	1.73124	2.45844	2.8599
25.4	1.93886	2.42537	2.02724
25.5	2.31507	2.49718	2.21537
25.6	1.25703	1.70041	2.82326
25.7	1.3769	2.45826	1.95867
25.8	1.58394	1.71974	1.78861
25.9	1.76684	2.04674	1.97098
26	1.1819	2.73926	2.30384
26.1	1.48292	2.46544	1.85091
26.2	1.33493	2.08031	1.76929
26.3	1.42598	2.36588	2.30489
26.4	1.33105	1.92359	1.92923
26.5	1.23328	1.90279	2.35933
26.6	1.1195	1.96221	2.65713
26.7	0.95858	1.96271	3.11629
26.8	2.31716	2.0782	2.46937
26.9	2.26388	2.29184	2.44079
27	2.46892	2.58586	1.67729
27.1	1.75378	3.33468	2.21574
27.2	1.15785	2.99568	1.84936
27.3	1.37227	2.27583	2.15977
27.4	1.41932	1.81943	2.57846
27.5	1.32863	2.08644	2.51395
27.6	1.33935	2.44925	2.03392
27.7	1.08084	3.15532	1.80189
27.8	1.31127	2.983	2.54675
27.9	2.27441	2.57832	3.01295
28	1.20832	2.44128	2.33902
28.1	1.43561	2.32834	2.04051
28.2	1.36664	2.51586	3.18359
28.3	1.69194	2.79167	2.26235
28.4	1.58848	2.81349	1.67793
28.5	1.67762	2.32851	2.02219
28.6	1.78019	2.17234	2.58303
28.7	1.99819	2.02865	2.57738
28.8	2.12577	2.19407	2.6205
28.9	1.70575	2.5112	3.54928
29	2.14013	1.61686	2.80835
29.1	0.975621	1.98458	2.74042
29.2	2.11804	2.08556	1.72598
29.3	1.07038	2.66767	2.02066
29.4	1.73716	2.11197	2.32441
29.5	1.71214	2.24812	2.21629
29.6	2.0007	1.64518	1.7485
29.7	2.36051	2.01389	2.16316
29.8	2.33648	2.18519	1.40324
29.9	2.45563	2.29367	1.64687
30	2.99349	1.74313	1.14444
30.1	2.71676	2.28488	1.1568
30.2	2.74613	1.72375	1.42427
30.3	1.94143	1.74923	1.46654
30.4	2.20763	2.24311	1.08311
30.5	2.86667	2.07427	1.04866
30.6	2.84005	2.6092	1.1627
30.7	2.60733	1.9167	1.39145
30.8	1.97944	2.81534	1.57373
30.9	1.97395	2.53509	1.06075
31	1.36945	2.04908	1.21306
31.1	1.76918	2.24937	1.66866
31.2	1.59284	2.07315	1.56359
31.3	1.19782	1.84251	1.34636
31.4	1.70001	2.58576	1.58716
31.5	1.75358	2.67595	1.64887
31.6	1.92114	2.14518	1.44701
31.7	2.52126	1.82749	1.7759
31.8	2.83127	2.11087	1.5738
31.9	2.164	1.91924	2.66602
32	2.44481	1.93738	2.15456
32.1	2.10483	1.72034	2.39373
32.2	3.04166	2.08837	2.63285
32.3	2.75453	2.23387	1.80951
32.4	2.14205	1.5971	2.60075
32.5	2.42472	2.74621	2.12164
32.6	2.09816	2.46881	3.24085
32.7	3.21778	2.74592	2.99105
32.8	2.95738	1.82672	2.28091
32.9	2.65386	1.86328	2.65352
33	2.28886	1.35504	2.70893
33.1	2.54794	1.53517	2.34445
33.2	1.83986	2.11699	3.04206
33.3	2.06963	1.67956	2.91362
33.4	2.74575	1.62033	2.55191
33.5	1.8814	2.06507	2.63672
33.6	1.43662	1.98358	2.58253
33.7	2.24943	1.57847	2.41708
33.8	2.90926	2.00182	2.10074
33.9	1.82087	1.2484	2.47573
34	2.25693	1.7582	3.09469
34.1	2.99439	1.58143	2.80094
34.2	2.23463	1.30539	3.06273
34.3	2.32121	1.77812	3.3072
34.4	1.92333	1.62838	3.10005
34.5	1.66074	1.48186	2.93448
34.6	1.31889	1.39059	3.16312
34.7	2.00675	1.54428	2.50472
34.8	1.05737	2.12516	3.76159
34.9	1.38959	2.03677	3.19294
35	1.25305	2.21051	2.58701
35.1	1.50432	2.45957	3.30336
35.2	1.62397	2.03245	4.73744
35.3	2.02366	1.72862	3.77988
35.4	1.79705	1.81745	3.10226
35.5	1.20073	2.02079	3.49328
35.6	1.39746	1.5371	3.24722
35.7	1.93623	1.76634	2.95254
35.8	2.15881	1.70138	3.79292
35.9	2.21587	2.01991	3.16347
36	2.47904	1.61165	3.09279
36.1	1.83791	1.71876	3.23072
36.2	1.10947	1.8935	3.32998
36.3	2.52312	1.76149	3.05579
36.4	1.89493	1.70903	3.51224
36.5	1.80848	1.97187	2.94127
36.6	2.04826	1.84774	2.97881
36.7	1.784	2.18602	2.75063
36.8	1.25822	1.93505	3.00614
36.9	1.41178	2.35661	3.18015
37	1.02383	2.38786	3.48643
37.1	1.26969	1.90341	2.64716
37.2	1.61886	1.90734	2.63972
37.3	1.38295	2.1468	3.03788
37.4	1.06264	1.7958	2.46945
37.5	1.10987	1.63593	2.21191
37.6	1.20861	2.06112	2.39684
37.7	1.45199	1.6039	1.77396
37.8	1.60661	1.61869	2.46068
37.9	1.47537	1.69265	2.71235
38	1.44396	2.18323	2.21203
38.1	1.41876	1.92574	1.6382
38.2	1.39707	1.79007	2.11684
38.3	1.22838	1.79125	2.29709
38.4	2.12716	2.18926	2.21139
38.5	1.71298	1.47186	2.72367
38.6	1.30504	1.38722	1.99999
38.7	1.4259	1.45519	2.81523
38.8	1.01916	1.79982	3.03196
38.9	1.2105	2.13991	2.28207
39	1.55299	2.28275	2.06367
39.1	1.46661	2.20727	1.90286
39.2	1.23028	2.68517	2.21064
39.3	1.15184	2.15869	1.40105
39.4	1.46796	1.73432	2.58063
39.5	1.33799	1.66351	2.93666
39.6	1.11175	1.85302	2.07226
39.7	1.74317	1.56354	2.69098
39.8	1.14009	1.4157	2.82611
39.9	1.43731	2.10351	2.66158
40	1.35134	1.63298	3.53416
40.1	1.731	1.62571	2.85732
40.2	1.60627	1.65939	2.37344
40.3	1.4543	1.66806	2.96258
40.4	1.26457	1.63979	2.74528
40.5	1.58758	1.58602	2.081
40.6	1.84729	1.52273	2.03708
40.7	1.2974	1.93919	2.49636
40.8	1.63608	1.61055	1.81459
40.9	1.72398	1.85178	2.70136
41	1.08891	1.83327	2.30979
41.1	0.918819	1.96797	1.92159
41.2	1.1498	1.34241	2.03271
41.3	1.52114	1.77958	2.80587
41.4	1.77738	2.13305	2.64258
41.5	1.49954	1.7162	3.08672
41.6	1.40897	1.99102	3.00503
41.7	1.60292	2.16097	2.59509
41.8	1.02873	1.84604	2.79379
41.9	1.31036	1.95347	2.68985
42	1.21834	1.75814	2.75884
42.1	1.45381	1.78539	3.6134
42.2	1.31172	1.796	3.37005
42.3	1.66607	1.61371	3.74457
42.4	1.12087	1.71469	3.19189
42.5	1.81006	1.92352	2.93403
42.6	2.08447	1.63858	3.26086
42.7	1.05382	1.95519	3.05094
42.8	1.30836	1.70429	2.99874
42.9	2.20285	1.94595	3.14185
43	2.49809	1.72403	3.52544
43.1	2.91954	1.6367	3.08998
43.2	1.71	1.27867	2.22051
43.3	2.04571	1.66489	2.27927
43.4	1.68369	1.53808	2.25478
43.5	2.30857	1.53268	1.45035
43.6	1.70522	1.76227	1.80104
43.7	2.01083	1.3754	1.93527
43.8	1.61443	1.76004	2.74604
43.9	2.06146	1.26662	3.23216
44	1.3696	1.51151	2.75193
44.1	1.63047	1.92967	3.00859
44.2	1.59682	2.14383	2.47467
44.3	1.43516	1.84599	3.41462
44.4	1.90833	2.07382	2.87235
44.5	1.68473	1.96301	2.20576
44.6	1.48166	1.84732	2.41575
44.7	2.41212	1.81513	3.21897
44.8	1.99386	2.01699	2.52222
44.9	1.75089	1.8464	2.37114
45	2.32788	2.3174	3.08554
45.1	2.13326	2.26553	2.81381
45.2	1.25723	2.22358	3.60572
45.3	1.83387	2.38009	2.42519
45.4	2.4291	2.71806	3.30783
45.5	2.28246	2.79752	2.64222
45.6	1.75294	2.6936	1.91265
45.7	2.64189	3.01101	3.26546
45.8	1.36433	3.41937	3.18665
45.9	1.02739	3.03056	3.30577
46	1.57438	2.66515	2.02628
46.1	1.96123	2.41929	2.77797
46.2	1.55686	1.50993	2.82172
46.3	2.18666	2.10783	2.39331
46.4	2.39505	2.66117	2.78611
46.5	2.15618	1.88963	3.62613
46.6	1.40792	2.2344	2.86864
46.7	1.75267	2.7042	2.47673
46.8	1.47292	2.61446	2.53249
46.9	1.87638	2.11904	2.93178
47	1.312	1.50267	3.31692
47.1	2.02776	1.86187	3.31409
47.2	2.02692	1.83045	2.58744
47.3	1.1517	2.00819	2.21614
47.4	1.33381	1.85168	2.90681
47.5	1.42443	1.78452	2.06991
47.6	2.27105	1.54149	1.94964
47.7	1.61129	1.75947	2.66505
47.8	2.06268	1.77121	2.75265
47.9	1.725	1.8737	2.09803
48	1.8511	1.57967	2.36333
48.1	2.27368	1.47914	3.25425
48.2	1.41161	1.88086	2.99286
48.3	1.64488	1.98648	2.71796
48.4	1.97146	1.79613	1.95553
48.5	1.91517	1.38274	2.6582
48.6	1.78824	2.17053	2.83255
48.7	2.06495	1.45725	3.23305
48.8	1.37639	1.36235	2.4719
48.9	2.49798	2.1791	2.90829
49	1.97265	2.28587	2.35497
49.1	2.36407	1.8482	2.71505
49.2	1.98184	1.67137	2.98753
49.3	1.4735	1.67511	3.70925
49.4	1.58015	1.76128	3.12916
49.5	1.22735	1.47473	3.03754
49.6	2.21655	1.67301	3.41948
49.7	2.13666	2.0965	3.42012
49.8	1.3669	2.01384	2.5701
49.9	1.24707	2.46275	3.03118
50	1.70335	2.51057	3.52163
50.1	1.23097	2.26215	2.15914
50.2	1.57997	2.29709	3.06153
50.3	1.88107	1.67806	2.25576
50.4	1.35265	2.27526	2.32499
50.5	1.67211	2.56722	3.09798
50.6	1.46917	1.2052	3.04889
50.7	1.63437	2.26908	2.8816
50.8	1.47746	2.11691	2.83387
50.9	1.9047	1.36858	2.28033
51	1.71458	1.6889	1.99587
51.1	1.8052	1.86373	2.25376
51.2	1.26817	2.10674	2.43068
51.3	1.68543	2.09756	2.58756
51.4	1.4387	3.13184	2.8478
51.5	2.24884	2.79348	2.73122
51.6	2.11599	2.47479	2.71665
51.7	1.76937	2.63774	2.43775
51.8	1.27628	1.55271	2.36083
51.9	1.55707	2.07564	2.07478
52	2.03018	1.8494	1.73695
52.1	2.0682	2.11849	1.61984
52.2	1.78839	1.76044	1.96741
52.3	2.04343	1.91732	2.03904
52.4	2.21003	2.15033	2.46381
52.5	2.68547	1.5009	2.57945
52.6	2.36824	1.37454	3.13921
52.7	2.52916	1.20658	2.72854
52.8	1.76026	1.45915	2.3496
52.9	1.9945	1.76422	2.59882
53	1.99193	1.68457	2.73573
53.1	1.38227	1.59791	3.07946
53.2	1.75438	1.61162	2.77297
53.3	1.84481	1.8138	2.51793
53.4	1.45176	1.67625	3.30804
53.5	2.01318	1.32262	3.73074
53.6	2.21571	1.81281	3.55515
53.7	1.56119	1.43089	4.36343
53.8	1.76436	1.67775	4.26561
53.9	1.80534	1.93303	4.48115
54	2.27718	1.91711	4.10554
54.1	2.34686	1.98564	4.9995
54.2	1.4934	1.81679	5.56966
54.3	2.01108	1.90884	4.47394
54.4	1.31557	1.53375	3.91688
54.5	1.42786	1.98672	4.21666
54.6	1.25558	1.58599	3.76056
54.7	1.52058	1.5448	4.00034
54.8	1.49485	1.61717	3.54889
54.9	1.65638	1.76083	3.61208
55	1.6349	2.01055	3.46517
55.1	1.88497	2.01969	3.37931
55.2	2.19795	2.22524	2.99879
55.3	2.00074	1.41798	3.75071
55.4	1.9027	2.17412	4.07739
55.5	1.78177	1.9388	4.48604
55.6	2.15393	2.14124	4.40117
55.7	1.93535	2.08018	4.02993
55.8	1.88206	2.15002	3.30411
55.9	1.8905	1.91298	3.6613
56	2.11453	1.73664	4.24492
56.1	2.16234	1.7701	3.63968
56.2	2.05098	1.55757	3.94836
56.3	1.44285	2.21171	3.48449
56.4	1.67322	1.48391	3.71371
56.5	1.59556	1.71773	3.55612
56.6	1.43706	2.3901	3.69059
56.7	1.59785	1.77484	3.63739
56.8	2.30916	1.9396	3.73067
56.9	1.65167	2.58235	3.72509
57	1.42273	2.0592	3.83039
57.1	1.81044	1.95902	3.60932
57.2	1.62011	2.4034	4.72177
57.3	1.95537	2.20229	3.84027
57.4	1.54038	2.03315	3.98744
57.5	1.30829	1.5621	3.45467
57.6	1.86843	1.39774	3.71971
57.7	1.59964	1.84649	3.23985
57.8	1.38066	2.15255	2.40686
57.9	2.059	1.97914	3.75017
58	1.74921	2.24828	4.37691
58.1	1.46931	2.24918	4.41486
58.2	2.69531	1.99521	4.01401
58.3	1.71444	2.17487	4.45566
58.4	2.53856	1.94426	3.61774
58.5	1.93572	2.37504	3.9231
58.6	1.30259	2.38565	4.20482
58.7	1.79768	1.3989	4.03138
58.8	1.80106	1.94718	3.59835
58.9	1.62478	1.46408	4.13493
59	2.01494	2.11114	4.61045
59.1	2.15897	2.01521	3.70302
59.2	2.29288	2.18553	4.07113
59.3	1.73407	1.554	3.42641
59.4	1.90578	1.88281	3.35212
59.5	2.00301	1.72565	3.1993
59.6	1.79886	2.35219	3.33455
59.7	2.10614	2.25137	3.66866
59.8	1.76994	1.46509	3.9519
59.9	2.18837	2.08722	3.43505
60	1.31401	2.30213	2.88288
60.1	1.61782	1.99339	4.00536
60.2	1.65367	1.50921	3.27067
60.3	2.01733	2.12235	3.66737
60.4	1.53499	1.17661	3.98061
60.5	1.57082	2.09428	4.20502
60.6	1.39921	1.75186	3.37832
60.7	2.02932	2.09625	3.26732
60.8	2.05055	1.74854	4.51819
60.9	1.04956	1.72187	3.43681
61	1.37391	1.58218	3.86129
61.1	1.65327	1.58022	3.76289
61.2	1.35376	1.26364	2.7718
61.3	2.0632	2.29024	2.58555
61.4	1.33219	1.78856	3.17325
61.5	1.35517	2.54128	3.10463
61.6	2.11455	1.73234	4.04093
61.7	1.64558	1.66117	3.35116
61.8	2.01261	1.91455	3.18488
61.9	2.82695	1.75912	3.73746
62	1.92495	1.42552	3.48565
62.1	1.7933	1.47154	4.36958
62.2	1.9325	1.51792	3.62904
62.3	2.63496	1.66392	4.39959
62.4	1.05132	1.82327	4.24421
62.5	1.36289	1.42493	4.61386
62.6	1.50956	2.02176	4.59182
62.7	1.5822	1.55866	3.68095
62.8	1.60642	1.43013	4.02233
62.9	1.70552	1.30114	4.49818
63	1.31717	1.27072	3.96015
63.1	1.93668	1.71426	5.04212
63.2	1.92297	1.80046	4.00328
63.3	1.18816	1.55053	4.35247
63.4	1.15898	1.25152	3.34026
63.5	1.1883	1.26588	3.88236
63.6	1.63776	2.01925	3.86306
63.7	1.22032	1.97869	3.16824
63.8	1.11594	1.77755	2.76607
63.9	1.77596	1.60242	3.61321
64	1.67515	1.46279	2.89116
64.1	1.28586	1.76432	3.00496
64.2	1.77347	1.58817	3.88118
64.3	1.1732	1.90953	2.90796
64.4	1.5251	1.17271	2.81722
64.5	1.26431	1.37183	3.01022
64.6	1.53246	1.35926	2.92626
64.7	1.19367	1.26888	4.08878
64.8	1.35506	1.49093	3.21959
64.9	1.68654	1.69963	2.64291
65	1.15107	1.4316	3.5127
65.1	1.67167	1.80096	3.94173
65.2	1.62135	1.98206	3.57012
65.3	1.63247	1.73619	2.90742
65.4	1.45641	1.62315	4.01618
65.5	1.39163	1.97187	3.45026
65.6	1.80225	1.26337	4.03663
65.7	1.25797	1.42348	4.31721
65.8	1.96349	1.53404	3.82279
65.9	1.60353	1.59483	3.89832
66	1.39219	1.83266	3.87328
66.1	1.95896	1.74535	4.16764
66.2	2.34694	1.58358	4.1264
66.3	1.6016	1.21735	4.04251
66.4	1.80538	1.42518	3.35882
66.5	2.18813	1.51434	4.11175
66.6	0.99639	1.49939	3.68657
66.7	1.66915	1.87987	4.4181
66.8	0.893276	1.4193	3.45775
66.9	1.34018	2.18842	4.1101
67	0.874873	1.25606	3.07976
67.1	0.847403	1.2758	4.58289
67.2	1.53464	1.81534	5.2625
67.3	2.0491	1.44461	3.25162
67.4	1.93038	1.68334	4.51931
67.5	1.65893	1.6864	4.54906
67.6	1.67475	1.54632	4.49193
67.7	1.6377	1.52107	4.0753
67.8	2.22755	1.7497	4.48363
67.9	1.61963	1.57054	4.60458
68	1.38263	1.64202	4.43404
68.1	1.19979	1.91372	4.4904
68.2	1.487	1.53838	4.31555
68.3	1.12952	1.54947	4.19131
68.4	1.26544	1.60825	4.31337
68.5	1.09485	1.37836	4.47306
68.6	1.20331	1.43603	4.57267
68.7	1.86037	1.75502	4.19399
68.8	1.12588	1.81312	4.09945
68.9	1.2186	1.51538	4.56775
69	1.23861	1.79919	3.05575
69.1	1.13238	1.31613	3.97644
69.2	0.988938	1.17349	3.91161
69.3	1.71384	1.685	4.0769
69.4	1.24861	1.36388	3.82304
69.5	0.886737	1.71779	3.4397
69.6	1.21486	1.67843	4.50937
69.7	1.04965	1.57849	3.99119
69.8	1.20521	1.45685	4.65568
69.9	1.0064	2.16238	4.82079
70	1.28085	1.79875	4.26817
70.1	1.73107	2.0537	4.07492
70.2	1.19222	1.41403	4.28073
70.3	1.70309	1.74976	4.84579
70.4	1.20917	1.55954	4.18832
70.5	1.64013	1.76507	4.51359
70.6	1.30695	2.12029	4.23791
70.7	1.56698	1.33761	4.19718
70.8	1.50121	1.21462	3.62569
70.9	0.923734	1.20833	4.66518
71	0.829976	1.5341	4.24746
71.1	1.45616	1.49312	4.03501
71.2	1.18406	1.41955	3.86129
71.3	1.40072	1.46774	4.22556
71.4	1.12081	1.42658	3.60612
71.5	1.11422	1.5977	4.25803
71.6	1.41704	1.33216	4.14966
71.7	0.965764	1.456	2.97578
71.8	1.1529	1.30883	3.4509
71.9	0.902939	0.992231	4.05794
72	0.958265	1.37625	3.49257
72.1	1.26081	1.38755	3.98174
72.2	1.25626	1.38047	3.62547
72.3	1.29267	1.47585	3.89351
72.4	1.89621	1.34719	4.22877
72.5	1.74341	1.11268	4.11163
72.6	1.5	1.36064	3.34483
72.7	1.40129	1.24963	3.88852
72.8	1.53135	1.05278	3.22716
72.9	1.98082	1.1332	3.64641
73	1.57885	1.11225	4.30611
73.1	2.02343	1.20967	4.30263
73.2	1.34377	1.36651	4.31971
73.3	1.86716	1.7562	3.93598
73.4	1.36757	1.81491	3.33618
73.5	1.37029	1.55772	3.67505
73.6	1.55411	1.7401	4.46142
73.7	1.25066	1.07056	3.52304
73.8	1.10028	1.59657	3.4314
73.9	1.37562	1.80182	3.08377
74	1.3522	1.6253	4.16449
74.1	1.52743	1.83242	3.30579
74.2	1.45081	1.72603	3.89401
74.3	1.49078	2.19153	4.10711
74.4	1.72327	1.82809	3.83183
74.5	1.92406	1.97798	3.51403
74.6	1.87018	1.88455	2.81877
74.7	1.13368	1.53067	3.92996
74.8	1.02783	1.75561	4.18074
74.9	1.35396	1.75439	3.24681
75	2.17412	1.6978	3.55058
75.1	1.20255	2.03089	2.76173
75.2	1.6061	1.36025	3.93724
75.3	1.08271	1.51399	2.94949
75.4	1.45096	1.63416	3.37394
75.5	1.50838	1.65377	3.06261
75.6	1.10989	1.62991	3.26031
75.7	1.66949	2.30497	3.4158
75.8	1.42708	1.98595	3.85708
75.9	1.4986	2.19656	3.96924
76	2.22657	2.00679	4.03583
76.1	1.70105	1.47999	3.40908
76.2	1.93077	1.31525	2.91803
76.3	1.48872	2.00357	3.42426
76.4	1.65004	1.95589	3.75094
76.5	1.44798	1.90699	2.9831
76.6	1.58124	2.05083	3.85083
76.7	1.06168	1.92907	4.05563
76.8	1.12366	2.09224	3.82354
76.9	1.50136	1.67204	3.51079
77	2.16085	1.73066	3.64751
77.1	2.15746	2.01374	4.59712
77.2	1.78615	1.88413	3.5899
77.3	1.72107	1.47966	3.88244
77.4	2.31566	1.49075	4.1193
77.5	2.24375	1.63457	2.54814
77.6	2.31178	1.58525	3.19504
77.7	1.99026	1.7969	3.43269
77.8	1.99379	1.5255	4.45175
77.9	2.11297	1.77771	3.19073
78	1.09957	1.8806	4.25656
78.1	2.4398	1.53091	3.06493
78.2	2.25152	1.81775	3.71809
78.3	1.69475	1.4833	3.76371
78.4	2.13046	1.84867	3.99547
78.5	1.45532	1.38132	4.28271
78.6	1.52536	1.52981	3.60705
78.7	1.54662	1.48776	4.0682
78.8	2.06951	1.70948	3.39291
78.9	2.15079	1.65467	3.46444
79	2.21643	1.49744	3.73906
79.1	2.86759	1.92371	4.75086
79.2	1.91452	1.587	4.41615
79.3	1.41418	1.92478	4.58391
79.4	1.69722	1.90607	4.80607
79.5	1.71942	1.67007	3.54005
79.6	2.06087	1.92715	4.04286
79.7	2.47029	1.89779	3.4442
79.8	1.33534	1.9486	3.52274
79.9	1.03686	1.84078	3.6102
80	2.3066	1.45324	3.73985
80.1	1.15801	1.48088	3.84614
80.2	0.948297	1.39407	3.88083
80.3	1.29076	1.44741	3.693
80.4	1.88925	1.69742	4.12716
80.5	1.85551	1.41833	4.52803
80.6	1.3921	1.54056	3.72239
80.7	1.33643	1.64481	3.91788
80.8	1.91809	1.82341	4.36582
80.9	1.80312	1.89121	3.19176
81	2.33021	1.60595	2.87366
81.1	1.81427	2.2249	2.50168
81.2	1.80028	1.55247	2.62646
81.3	1.92179	1.38631	2.93592
81.4	2.02994	1.89247	3.02167
81.5	2.07149	1.90175	2.22922
81.6	1.69328	1.73885	2.71776
81.7	1.68257	2.25276	3.37124
81.8	1.99369	1.9623	3.10186
81.9	1.637	1.9447	2.97926
82	1.29937	1.71432	3.04427
82.1	1.49177	1.19974	2.4464
82.2	1.81654	1.25113	2.2691
82.3	2.17887	2.01796	3.06378
82.4	1.8276	1.43489	3.0657
82.5	1.88602	1.89442	3.57141
82.6	1.14023	1.68437	3.069
82.7	1.59273	1.61344	3.36833
82.8	1.00829	1.37033	3.15838
82.9	1.59938	1.95723	3.77998
83	2.11431	1.91755	3.15584
83.1	2.21599	1.74738	3.12579
83.2	1.75891	1.44017	3.84524
83.3	1.52593	1.78678	4.27061
83.4	1.48455	1.91008	3.32391
83.5	1.94091	1.80997	3.25252
83.6	1.66954	1.54183	3.87905
83.7	1.86211	1.53074	3.7888
83.8	1.63713	1.71437	3.67576
83.9	1.28943	1.76584	3.63507
84	1.4612	1.3316	3.15168
84.1	1.93101	1.4135	3.0869
84.2	1.33078	1.46525	3.10173
84.3	1.26575	1.83434	3.40126
84.4	1.67978	2.1659	3.44159
84.5	1.3403	1.4078	3.868
84.6	1.72938	2.5329	3.35029
84.7	1.16146	1.18061	3.71337
84.8	1.53345	1.52239	4.12596
84.9	1.81217	1.3716	3.61091
85	2.30343	1.64526	3.14203
85.1	1.63387	1.52303	3.08559
85.2	2.12076	1.08484	3.48109
85.3	1.84015	1.39884	3.83999
85.4	2.25317	1.57993	4.9514
85.5	2.22645	1.17708	3.54327
85.6	1.8754	1.46917	3.78665
85.7	1.881	1.73642	3.73151
85.8	1.45698	1.08299	3.47482
85.9	1.51431	1.81076	4.01028
86	1.82937	1.401	4.38913
86.1	1.63256	1.14805	3.89921
86.2	1.48474	0.905616	3.4552
86.3	1.12372	1.19309	3.70434
86.4	1.5404	1.53807	2.9862
86.5	0.988068	1.19549	3.13768
86.6	1.10881	0.889844	3.67155
86.7	1.34438	1.28089	3.59516
86.8	1.05243	1.43866	3.14966
86.9	1.87472	1.4161	2.65472
87	1.51235	1.5433	2.7237
87.1	1.7891	1.44419	3.48539
87.2	1.42494	1.49166	3.38757
87.3	0.832613	1.46775	3.66398
87.4	1.53256	1.66405	3.77864
87.5	0.97536	1.15112	2.81665
87.6	1.1756	1.36633	3.92686
87.7	1.79727	1.29221	3.93033
87.8	1.16852	1.05722	4.40535
87.9	1.42309	1.29225	4.05762
88	1.39943	1.23247	3.74734
88.1	1.66003	1.38573	4.60235
88.2	1.69277	1.03892	3.60108
88.3	1.64448	1.43593	3.74386
88.4	2.34797	1.55763	3.84749
88.5	1.84963	1.47365	2.67895
88.6	2.09905	1.36096	3.84039
88.7	2.76662	1.4444	3.32482
88.8	2.46981	1.50745	2.95945
88.9	1.98397	1.4414	2.4368
89	2.21466	1.67733	3.84553
89.1	1.83118	1.5255	3.57192
89.2	2.32459	1.8906	4.07477
89.3	2.18406	1.64651	3.49915
89.4	2.41141	2.12308	3.76025
89.5	2.07763	1.34948	2.87337
89.6	1.84057	2.21255	3.17679
89.7	1.53773	1.99555	2.78996
89.8	1.64939	2.79602	4.01036
89.9	1.97688	1.36157	2.98593
90	2.35487	1.30499	3.72777
90.1	2.08566	2.07684	3.27262
90.2	2.26732	2.13917	2.88588
90.3	2.37205	1.96258	3.38727
90.4	2.04408	1.16381	2.94811
90.5	3.08927	1.36525	4.23837
90.6	2.19478	1.97124	3.75326
90.7	1.82836	1.8137	4.28044
90.8	1.80877	2.34607	3.82643
90.9	1.41227	1.42997	3.63173
91	1.85462	1.16301	3.76593
91.1	2.09438	1.41779	3.50783
91.2	1.57023	1.35903	2.29923
91.3	2.12681	1.09891	2.92745
91.4	1.40061	1.35584	2.93395
91.5	1.81409	1.17634	2.24302
91.6	2.3945	1.59871	2.78684
91.7	1.35631	1.03123	2.62568
91.8	1.56555	2.21293	3.19234
91.9	1.50388	1.04917	1.90609
92	1.89635	2.06373	2.45075
92.1	1.39794	2.11488	3.13008
92.2	1.65688	1.73937	3.3969
92.3	1.9359	1.55403	3.4322
92.4	1.70124	1.83944	2.82819
92.5	1.4556	1.64724	3.46152
92.6	1.6932	1.58111	3.15319
92.7	1.51896	2.60725	2.60348
92.8	1.7155	1.78808	2.6503
92.9	1.49517	1.74178	2.21327
93	1.96822	1.96296	2.41343
93.1	1.36714	1.93475	2.25335
93.2	1.33551	2.01678	2.19095
93.3	1.27022	1.70604	2.48283
93.4	1.6992	1.84343	2.53035
93.5	1.89099	2.09788	3.11318
93.6	2.59136	2.12929	3.2256
93.7	2.3584	2.51686	3.12527
93.8	2.11752	1.44248	3.90417
93.9	1.68776	1.67627	4.93414
94	1.86055	1.68898	4.16649
94.1	1.53719	2.05827	3.72621
94.2	1.95861	1.92916	4.2108
94.3	1.31075	1.86051	4.26755
94.4	1.46392	1.68821	4.67644
94.5	1.70378	2.23885	4.80682
94.6	1.74399	1.35614	4.77584
94.7	1.735	2.10261	5.27848
94.8	1.57549	1.88007	4.60894
94.9	1.76649	1.7942	4.45886
95	1.97948	2.00642	3.27621
95.1	1.36676	1.69667	3.69812
95.2	2.01188	1.98045	3.02237
95.3	1.91786	1.97359	3.82177
95.4	2.07297	1.73942	3.3795
95.5	1.88468	1.90273	3.68441
95.6	1.8978	2.09602	3.38712
95.7	1.49224	1.97195	4.25795
95.8	1.64922	2.1472	4.30091
95.9	2.30499	2.18737	4.48027
96	1.66004	2.14961	4.29979
96.1	2.04411	2.35227	4.57597
96.2	1.54736	2.51236	3.81662
96.3	1.91794	2.67386	3.8063
96.4	1.85473	2.52778	2.42141
96.5	1.5589	1.99994	4.33327
96.6	2.21567	2.2838	3.90609
96.7	2.11241	2.66864	4.31066
96.8	1.76446	2.20935	4.56078
96.9	2.3828	1.91082	4.79723
97	1.24993	2.40558	5.25976
97.1	1.20881	2.01695	4.70968
97.2	1.97851	2.09971	4.59414
97.3	2.24578	2.18527	4.40063
97.4	1.09734	1.78329	4.83292
97.5	1.41581	1.82938	4.91856
97.6	1.22409	1.92506	4.54329
97.7	1.52067	2.25991	4.69702
97.8	1.87047	1.90437	4.77009
97.9	1.63381	2.09837	4.28564
98	2.24318	2.19065	5.01714
98.1	1.78852	2.35681	4.17348
98.2	1.36492	1.94277	4.18307
98.3	1.47366	1.92979	3.83064
98.4	1.62981	2.04048	4.16576
98.5	1.62918	2.17707	3.60864
98.6	1.99609	2.24412	3.79062
98.7	1.74745	2.45919	4.90091
98.8	1.90175	2.09904	4.21135
98.9	1.09524	1.78578	3.95407
99	1.96469	1.67918	4.56809
99.1	2.58444	2.19473	4.52015
99.2	1.64873	1.625	4.02279
99.3	2.45355	2.16445	4.31089
99.4	1.39977	2.04189	4.87275
99.5	2.36521	2.68383	4.61268
99.6	2.19527	2.15474	4.19893
99.7	2.02208	2.45075	4.55191
99.8	2.27794	2.09659	4.24109
99.9	2.00659	2.66996	4.62471
100	3.07662	2.42996	4.03487
100.1	1.88442	1.77635	3.83655
100.2	3.32914	1.80838	4.289
100.3	2.18139	2.01255	4.11402
100.4	2.56528	2.51751	4.80818
100.5	3.15751	2.08547	4.49979
100.6	2.21097	2.62581	3.88766
100.7	2.24319	2.35447	3.61333
100.8	1.91676	2.2758	3.94907
100.9	2.5154	1.84381	4.06494
101	2.02699	2.31195	4.8477
101.1	2.18199	2.18607	4.54484
101.2	2.29696	2.52571	4.41457
101.3	2.23964	2.64644	4.60167
101.4	1.6131	1.70643	4.94529
101.5	1.34762	2.4079	4.58166
101.6	2.11518	2.37394	4.59174
101.7	1.59495	2.00896	4.39299
101.8	1.22409	2.29311	4.74466
101.9	2.01202	1.62344	4.79181
102	2.48719	1.61084	4.46287
102.1	2.2635	2.46011	3.80855
102.2	2.10522	2.26313	4.8996
102.3	2.5467	2.16781	4.55568
102.4	2.47825	2.08164	4.94545
102.5	2.0557	2.20249	4.47192
102.6	2.00306	1.96631	4.54517
102.7	2.51406	1.91214	5.055
102.8	2.04808	1.69878	4.7908
102.9	2.79387	1.62785	5.47109
103	2.35179	1.33972	4.84301
103.1	1.45502	1.86513	4.39845
103.2	2.717	1.92397	4.06831
103.3	3.40101	1.83816	5.15895
103.4	3.04163	2.22404	3.93294
103.5	2.31779	1.58599	5.01168
103.6	1.90411	2.30666	3.77578
103.7	2.73254	2.11945	4.24512
103.8	2.10576	2.27664	4.84622
103.9	2.95192	2.20184	4.49007
104	2.93546	1.93228	5.47635
104.1	2.49458	1.89998	4.59095
104.2	2.49839	2.28525	4.54712
104.3	2.61029	1.7975	4.9565
104.4	2.58644	1.89874	4.80161
104.5	2.52085	2.25282	4.66796
104.6	2.16559	1.20493	5.90386
104.7	2.31448	2.18448	5.08506
104.8	2.57301	2.89919	4.43145
104.9	2.24974	1.74804	4.48674
105	2.50215	1.61341	4.01936
105.1	1.91083	1.87165	4.53476
105.2	2.54724	1.64025	4.63529
105.3	2.58169	1.58984	5.53525
105.4	1.63801	1.9577	4.29926
105.5	1.59085	1.62765	4.51688
105.6	1.28795	1.62815	3.9883
105.7	1.94688	1.84887	3.6501
105.8	1.88586	2.13099	4.51248
105.9	1.8696	1.96087	4.22769
106	1.55074	1.78053	4.9197
106.1	1.97554	1.67998	3.40006
106.2	1.74322	1.32072	5.15665
106.3	2.48891	1.70659	4.19664
106.4	1.83028	1.64043	4.67562
106.5	2.12512	2.42906	3.90594
106.6	1.85682	2.11223	4.14503
106.7	2.56607	2.21001	4.24527
106.8	2.25509	2.2919	3.60637
106.9	2.70187	1.81545	4.6585
107	2.22908	1.90066	4.27943
[truncated: 9,130 more rows]

## Sheet: Figure 5c
Dynamics (419-445)
[truncated: 10,203 more rows]

[truncated: 1 more sheets: Supp_Fig_11]
